# Supplementary material for: What’s the temperature in tropical caves?
Source: PLoS One. 2020 Dec 31;15(12):e0237051. doi: 10.1371/journal.pone.0237051 (PMC7775087; doi:10.1371/journal.pone.0237051)
Supplement: S1 Table — (XLSX) [file pone.0237051.s001.xlsx]

## Sheet: Sheet1
Date Time, GMT-05:00	Station 1	Station 2	Station 3	Station 4	Station 5	Station 6	Station 7
2015-04-05	23.328	23.641	23.256	23.4	22.824	23.28	23.521
2015-04-05 01:00:00	23.184	23.593	23.232	23.208	22.25	23.184	23.521
2015-04-05 02:00:00	22.992	23.545	23.184	22.968	21.724	23.088	23.472
2015-04-05 03:00:00	22.872	23.497	23.136	22.753	21.318	23.04	23.424
2015-04-05 04:00:00	22.705	23.545	22.92	22.561	21.079	23.088	23.328
2015-04-05 05:00:00	22.633	23.472	22.872	22.393	20.865	22.992	23.28
2015-04-05 06:00:00	22.513	23.448	22.896	22.321	20.698	22.944	23.232
2015-04-05 07:00:00	22.465	23.448	22.729	22.154	20.507	22.944	23.184
2015-04-05 08:00:00	22.513	23.448	22.848	22.417	21.581	22.992	23.208
2015-04-05 09:00:00	22.944	23.593	23.016	22.848	23.04	23.16	23.352
2015-04-05 10:00:00	23.136	23.833	23.136	23.761	24.026	23.256	23.376
2015-04-05 11:00:00	23.232	24.195	23.28	24.122	24.677	23.304	23.424
2015-04-05 12:00:00	23.328	24.581	23.424	24.726	24.919	23.472	23.448
2015-04-05 13:00:00	23.328	24.146	23.304	24.484	24.605	23.376	23.448
2015-04-05 14:00:00	23.376	24.484	23.4	24.557	25.113	23.448	23.472
2015-04-05 15:00:00	23.4	24.291	23.376	25.089	24.798	23.376	23.472
2015-04-05 16:00:00	23.424	24.484	23.448	24.581	25.307	23.472	23.497
2015-04-05 17:00:00	23.448	24.291	23.376	24.532	24.726	23.448	23.497
2015-04-05 18:00:00	23.448	24.146	23.376	24.219	24.46	23.448	23.497
2015-04-05 19:00:00	23.448	24.122	23.352	24.098	24.436	23.448	23.521
2015-04-05 20:00:00	23.472	24.026	23.328	24.05	24.339	23.448	23.521
2015-04-05 21:00:00	23.472	24.002	23.352	24.002	24.267	23.448	23.521
2015-04-05 22:00:00	23.472	24.002	23.352	23.93	24.219	23.448	23.521
2015-04-05 23:00:00	23.472	24.002	23.352	23.809	24.243	23.448	23.521
2015-04-06	23.497	24.002	23.376	23.833	24.219	23.472	23.545
2015-04-06 01:00:00	23.497	23.978	23.376	23.978	24.243	23.472	23.545
2015-04-06 02:00:00	23.521	23.954	23.352	23.881	24.195	23.472	23.545
2015-04-06 03:00:00	23.521	23.954	23.352	23.737	24.122	23.472	23.545
2015-04-06 04:00:00	23.521	23.857	23.352	23.521	23.905	23.472	23.545
2015-04-06 05:00:00	23.424	23.809	23.376	23.521	23.424	23.424	23.569
2015-04-06 06:00:00	23.376	23.617	23.328	23.424	23.136	23.328	23.545
2015-04-06 07:00:00	23.424	23.713	23.328	23.472	23.569	23.352	23.545
2015-04-06 08:00:00	23.472	23.857	23.352	23.785	24.074	23.424	23.545
2015-04-06 09:00:00	23.497	23.978	23.4	24.267	24.436	23.448	23.545
2015-04-06 10:00:00	23.545	24.026	23.4	24.388	24.919	23.448	23.569
2015-04-06 11:00:00	23.569	24.146	23.424	24.436	25.55	23.472	23.569
2015-04-06 12:00:00	23.569	24.098	23.497	24.968	25.21	23.448	23.593
2015-04-06 13:00:00	23.593	24.291	23.545	24.871	25.428	23.472	23.593
2015-04-06 14:00:00	23.617	24.315	23.569	25.598	25.331	23.497	23.593
2015-04-06 15:00:00	23.617	24.339	23.521	24.968	25.914	23.521	23.593
2015-04-06 16:00:00	23.641	24.243	23.521	25.065	25.355	23.521	23.593
2015-04-06 17:00:00	23.617	24.291	23.497	24.823	25.283	23.545	23.593
2015-04-06 18:00:00	23.617	24.267	23.497	24.315	25.137	23.569	23.617
2015-04-06 19:00:00	23.617	24.122	23.448	24.267	24.774	23.521	23.617
2015-04-06 20:00:00	23.617	24.122	23.448	24.098	24.653	23.545	23.617
2015-04-06 21:00:00	23.617	24.146	23.472	24.05	24.653	23.569	23.617
2015-04-06 22:00:00	23.617	24.122	23.448	23.954	24.581	23.545	23.617
2015-04-06 23:00:00	23.617	24.146	23.472	23.93	24.629	23.569	23.617
2015-04-07	23.641	24.122	23.497	23.881	24.581	23.569	23.641
2015-04-07 01:00:00	23.641	24.074	23.472	23.905	24.46	23.569	23.641
2015-04-07 02:00:00	23.641	24.074	23.472	23.905	24.46	23.569	23.641
2015-04-07 03:00:00	23.641	24.05	23.472	23.785	24.412	23.569	23.641
2015-04-07 04:00:00	23.641	24.026	23.472	23.905	24.363	23.569	23.641
2015-04-07 05:00:00	23.641	24.026	23.448	24.002	24.339	23.545	23.641
2015-04-07 06:00:00	23.641	24.026	23.472	23.954	24.388	23.569	23.641
2015-04-07 07:00:00	23.641	24.002	23.472	23.978	24.388	23.569	23.641
2015-04-07 08:00:00	23.641	24.002	23.472	24.074	24.412	23.545	23.641
2015-04-07 09:00:00	23.641	24.026	23.472	24.339	24.702	23.521	23.641
2015-04-07 10:00:00	23.665	24.122	23.497	24.436	24.944	23.545	23.641
2015-04-07 11:00:00	23.665	24.267	23.545	24.968	25.113	23.569	23.665
2015-04-07 12:00:00	23.665	24.46	23.593	25.113	25.453	23.617	23.665
2015-04-07 13:00:00	23.713	24.774	23.641	25.283	26.182	23.617	23.665
2015-04-07 14:00:00	23.713	24.871	23.713	25.258	26.475	23.689	23.665
2015-04-07 15:00:00	23.737	24.702	23.665	24.726	26.207	23.665	23.665
2015-04-07 16:00:00	23.737	24.436	23.617	25.137	25.671	23.617	23.665
2015-04-07 17:00:00	23.737	24.484	23.617	25.283	25.21	23.617	23.689
2015-04-07 18:00:00	23.737	24.557	23.617	24.75	25.186	23.641	23.689
2015-04-07 19:00:00	23.713	24.412	23.569	24.484	24.992	23.665	23.689
2015-04-07 20:00:00	23.713	24.315	23.545	24.171	24.895	23.641	23.689
2015-04-07 21:00:00	23.713	24.243	23.545	24.098	24.798	23.641	23.689
2015-04-07 22:00:00	23.713	24.243	23.545	24.074	24.75	23.641	23.689
2015-04-07 23:00:00	23.713	24.219	23.545	24.267	24.75	23.617	23.689
2015-04-08	23.737	24.219	23.569	24.363	24.75	23.641	23.713
2015-04-08 01:00:00	23.737	24.219	23.569	24.243	24.702	23.665	23.713
2015-04-08 02:00:00	23.737	24.243	23.569	24.146	24.629	23.665	23.713
2015-04-08 03:00:00	23.737	24.219	23.569	23.881	24.532	23.665	23.713
2015-04-08 04:00:00	23.713	24.098	23.545	23.857	24.412	23.617	23.713
2015-04-08 05:00:00	23.713	24.171	23.545	24.002	24.532	23.641	23.713
2015-04-08 06:00:00	23.737	24.146	23.545	24.074	24.436	23.641	23.713
2015-04-08 07:00:00	23.713	24.171	23.545	24.074	24.484	23.641	23.713
2015-04-08 08:00:00	23.713	24.122	23.545	24.267	24.629	23.617	23.713
2015-04-08 09:00:00	23.713	24.195	23.569	24.484	24.919	23.617	23.713
2015-04-08 10:00:00	23.737	24.243	23.617	24.653	24.992	23.617	23.713
2015-04-08 11:00:00	23.761	24.436	23.665	24.919	25.574	23.641	23.713
2015-04-08 12:00:00	23.785	24.363	23.665	25.016	25.695	23.641	23.737
2015-04-08 13:00:00	23.809	24.605	23.713	25.404	26.573	23.737	23.737
2015-04-08 14:00:00	23.833	24.484	23.689	25.623	27.014	23.689	23.737
2015-04-08 15:00:00	23.785	24.436	23.641	24.944	27.308	23.665	23.737
2015-04-08 16:00:00	23.761	24.291	23.641	25.283	26.426	23.617	23.737
2015-04-08 17:00:00	23.737	24.363	23.617	24.944	26.256	23.641	23.713
2015-04-08 18:00:00	23.737	24.339	23.617	24.581	25.768	23.665	23.737
2015-04-08 19:00:00	23.713	24.195	23.545	24.388	25.234	23.617	23.737
2015-04-08 20:00:00	23.713	24.171	23.545	24.339	25.162	23.617	23.737
2015-04-08 21:00:00	23.713	24.171	23.545	24.243	25.04	23.641	23.737
2015-04-08 22:00:00	23.713	24.195	23.569	24.05	24.823	23.617	23.737
2015-04-08 23:00:00	23.713	24.243	23.569	23.881	24.847	23.665	23.737
2015-04-09	23.713	24.146	23.593	23.833	24.75	23.665	23.737
2015-04-09 01:00:00	23.713	24.098	23.593	23.809	24.484	23.665	23.761
2015-04-09 02:00:00	23.713	24.05	23.569	23.785	24.219	23.641	23.761
2015-04-09 03:00:00	23.689	23.978	23.569	23.737	24.219	23.617	23.761
2015-04-09 04:00:00	23.713	23.954	23.569	23.737	23.905	23.617	23.761
2015-04-09 05:00:00	23.689	23.857	23.521	23.713	23.761	23.521	23.737
2015-04-09 06:00:00	23.521	23.521	23.28	23.617	23.04	23.208	23.641
2015-04-09 07:00:00	23.28	23.376	23.112	23.593	22.537	22.992	23.569
2015-04-09 08:00:00	23.472	23.809	23.352	23.761	23.954	23.304	23.641
2015-04-09 09:00:00	23.617	24.074	23.497	24.508	24.484	23.472	23.689
2015-04-09 10:00:00	23.665	24.195	23.545	24.629	24.895	23.545	23.713
2015-04-09 11:00:00	23.737	24.605	23.641	24.823	25.477	23.641	23.737
2015-04-09 12:00:00	23.809	24.677	23.713	25.38	25.866	23.665	23.761
2015-04-09 13:00:00	23.809	24.388	23.665	24.774	25.016	23.665	23.761
2015-04-09 14:00:00	23.809	24.363	23.665	24.557	25.501	23.641	23.761
2015-04-09 15:00:00	23.905	24.605	23.713	24.653	25.987	23.713	23.761
2015-04-09 16:00:00	23.93	24.532	23.737	25.016	26.378	23.713	23.785
2015-04-09 17:00:00	23.93	24.532	23.713	24.774	25.817	23.713	23.785
2015-04-09 18:00:00	23.905	24.436	23.689	24.774	25.501	23.713	23.785
2015-04-09 19:00:00	23.905	24.412	23.665	24.581	25.137	23.713	23.785
2015-04-09 20:00:00	23.905	24.388	23.689	24.532	25.137	23.737	23.785
2015-04-09 21:00:00	23.905	24.363	23.665	24.508	24.895	23.713	23.809
2015-04-09 22:00:00	23.905	24.363	23.665	24.46	24.871	23.713	23.809
2015-04-09 23:00:00	23.881	24.363	23.689	24.412	24.871	23.737	23.809
2015-04-10	23.905	24.339	23.665	24.436	24.823	23.713	23.809
2015-04-10 01:00:00	23.905	24.315	23.665	24.436	24.823	23.737	23.809
2015-04-10 02:00:00	23.881	24.315	23.665	24.388	24.75	23.737	23.809
2015-04-10 03:00:00	23.881	24.291	23.665	24.315	24.726	23.737	23.809
2015-04-10 04:00:00	23.881	24.291	23.665	24.315	24.653	23.737	23.809
2015-04-10 05:00:00	23.857	24.291	23.689	24.291	24.653	23.761	23.809
2015-04-10 06:00:00	23.881	24.291	23.689	24.267	24.629	23.761	23.833
2015-04-10 07:00:00	23.881	24.243	23.737	24.098	24.508	23.785	23.833
2015-04-10 08:00:00	23.881	24.291	23.689	24.339	24.774	23.761	23.833
2015-04-10 09:00:00	23.905	24.436	23.761	24.75	25.404	23.785	23.833
2015-04-10 10:00:00	23.93	24.46	23.809	24.629	25.525	23.785	23.857
2015-04-10 11:00:00	23.954	24.726	23.857	25.113	25.89	23.809	23.857
2015-04-10 12:00:00	24.002	24.847	23.905	25.186	26.061	23.857	23.857
2015-04-10 13:00:00	24.05	24.919	23.905	25.234	26.329	23.905	23.857
2015-04-10 14:00:00	24.026	24.798	23.905	25.21	26.085	23.881	23.881
2015-04-10 15:00:00	24.05	24.847	23.954	25.162	26.622	23.905	23.881
2015-04-10 16:00:00	24.074	24.919	24.002	25.355	26.769	23.954	23.905
2015-04-10 17:00:00	24.05	24.677	23.905	25.089	25.671	23.881	23.905
2015-04-10 18:00:00	24.05	24.677	23.881	25.21	25.841	23.881	23.905
2015-04-10 19:00:00	24.026	24.557	23.833	24.871	25.453	23.857	23.905
2015-04-10 20:00:00	24.026	24.557	23.809	24.75	25.307	23.857	23.881
2015-04-10 21:00:00	24.002	24.484	23.809	24.605	25.113	23.857	23.905
2015-04-10 22:00:00	24.026	24.508	23.809	24.629	25.21	23.857	23.905
2015-04-10 23:00:00	24.026	24.484	23.809	24.629	25.21	23.857	23.905
2015-04-11	24.002	24.508	23.809	24.412	25.04	23.857	23.905
2015-04-11 01:00:00	24.002	24.339	23.833	24.267	24.702	23.881	23.905
2015-04-11 02:00:00	23.954	24.195	23.785	24.146	23.954	23.809	23.905
2015-04-11 03:00:00	23.93	24.195	23.761	24.098	24.171	23.785	23.905
2015-04-11 04:00:00	23.954	24.267	23.761	24.122	24.581	23.833	23.905
2015-04-11 05:00:00	23.954	24.243	23.785	24.171	24.436	23.833	23.905
2015-04-11 06:00:00	23.954	24.219	23.785	24.195	24.315	23.833	23.905
2015-04-11 07:00:00	23.93	24.195	23.761	24.098	24.243	23.809	23.905
2015-04-11 08:00:00	23.954	24.315	23.785	24.267	24.75	23.833	23.905
2015-04-11 09:00:00	23.978	24.436	23.809	24.557	25.016	23.833	23.905
2015-04-11 10:00:00	24.002	24.532	23.881	24.75	25.453	23.857	23.905
2015-04-11 11:00:00	24.05	24.968	23.954	25.065	25.939	23.905	23.93
2015-04-11 12:00:00	24.074	24.702	24.05	25.404	25.647	23.93	23.954
2015-04-11 13:00:00	24.098	24.798	24.002	25.939	25.841	23.93	23.954
2015-04-11 14:00:00	24.122	24.823	24.026	25.768	26.134	23.93	23.954
2015-04-11 15:00:00	24.146	24.847	23.978	24.968	27.677	23.93	23.954
2015-04-11 16:00:00	24.146	24.774	24.05	24.847	27.038	23.954	23.954
2015-04-11 17:00:00	24.146	24.823	23.978	25.186	26.378	23.93	23.954
2015-04-11 18:00:00	24.098	24.629	23.93	24.702	26.158	23.905	23.954
2015-04-11 19:00:00	24.074	24.581	23.881	24.774	25.598	23.905	23.954
2015-04-11 20:00:00	24.05	24.581	23.881	24.702	25.331	23.905	23.954
2015-04-11 21:00:00	24.05	24.532	23.881	24.605	25.21	23.905	23.954
2015-04-11 22:00:00	24.05	24.532	23.857	24.605	25.234	23.905	23.954
2015-04-11 23:00:00	24.05	24.532	23.881	24.653	25.283	23.905	23.954
2015-04-12	24.05	24.532	23.881	24.629	25.21	23.905	23.954
2015-04-12 01:00:00	24.05	24.508	23.857	24.605	25.186	23.905	23.954
2015-04-12 02:00:00	24.05	24.484	23.857	24.581	25.113	23.905	23.954
2015-04-12 03:00:00	24.05	24.484	23.857	24.484	25.065	23.905	23.954
2015-04-12 04:00:00	24.05	24.436	23.857	24.412	24.919	23.905	23.954
2015-04-12 05:00:00	24.05	24.412	23.857	24.388	24.702	23.905	23.954
2015-04-12 06:00:00	24.05	24.339	23.857	24.339	24.532	23.905	23.978
2015-04-12 07:00:00	24.026	24.388	23.857	24.339	24.702	23.905	23.978
2015-04-12 08:00:00	24.026	24.436	23.857	24.557	24.992	23.905	23.978
2015-04-12 09:00:00	24.05	24.508	23.905	24.895	25.331	23.905	23.978
2015-04-12 10:00:00	24.098	24.702	23.954	25.016	26.085	23.93	23.978
2015-04-12 11:00:00	24.098	24.823	24.002	25.355	26.475	23.954	24.002
2015-04-12 12:00:00	24.146	24.677	24.002	24.847	26.965	23.954	24.002
2015-04-12 13:00:00	24.171	24.774	24.002	25.016	26.573	24.002	24.002
2015-04-12 14:00:00	24.195	24.871	24.05	25.404	26.793	24.002	24.002
2015-04-12 15:00:00	24.195	24.823	24.05	25.113	27.112	24.002	24.026
2015-04-12 16:00:00	24.219	24.871	24.026	25.065	27.063	24.026	24.002
2015-04-12 17:00:00	24.195	24.798	24.026	24.968	26.28	24.002	24.026
2015-04-12 18:00:00	24.171	24.726	24.002	24.895	26.109	24.002	24.026
2015-04-12 19:00:00	24.171	24.677	23.954	24.847	25.817	24.002	24.026
2015-04-12 20:00:00	24.146	24.629	23.954	24.774	25.647	24.002	24.026
2015-04-12 21:00:00	24.146	24.629	23.954	24.75	25.501	23.978	24.026
2015-04-12 22:00:00	24.171	24.605	23.954	24.677	25.453	23.978	24.026
2015-04-12 23:00:00	24.146	24.605	23.93	24.75	25.428	23.978	24.026
2015-04-13	24.146	24.605	23.93	24.726	25.355	23.978	24.026
2015-04-13 01:00:00	24.171	24.605	23.93	24.702	25.331	23.978	24.026
2015-04-13 02:00:00	24.146	24.581	23.93	24.726	25.355	23.978	24.026
2015-04-13 03:00:00	24.146	24.581	23.93	24.726	25.355	23.978	24.026
2015-04-13 04:00:00	24.171	24.605	23.954	24.726	25.331	24.002	24.026
2015-04-13 05:00:00	24.146	24.605	23.954	24.774	25.234	23.978	24.026
2015-04-13 06:00:00	24.195	24.605	23.954	24.702	25.331	24.002	24.026
2015-04-13 07:00:00	24.146	24.581	23.954	24.726	25.307	24.002	24.05
2015-04-13 08:00:00	24.146	24.629	23.954	24.726	25.793	24.002	24.05
2015-04-13 09:00:00	24.195	24.726	24.002	24.968	25.841	24.026	24.05
2015-04-13 10:00:00	24.219	24.798	24.05	24.919	26.426	24.05	24.05
2015-04-13 11:00:00	24.243	24.895	24.05	25.355	26.94	24.05	24.05
2015-04-13 12:00:00	24.315	24.847	24.146	25.768	27.604	24.098	24.074
2015-04-13 13:00:00	24.339	24.847	24.195	25.162	27.136	24.098	24.098
2015-04-13 14:00:00	24.339	25.162	24.146	25.793	26.598	24.122	24.098
2015-04-13 15:00:00	24.388	24.895	24.195	25.647	27.776	24.098	24.098
2015-04-13 16:00:00	24.363	25.04	24.146	25.113	27.505	24.122	24.098
2015-04-13 17:00:00	24.339	24.944	24.098	25.331	26.598	24.098	24.098
2015-04-13 18:00:00	24.291	24.823	24.098	25.113	26.012	24.098	24.098
2015-04-13 19:00:00	24.291	24.774	24.05	24.968	25.914	24.074	24.098
2015-04-13 20:00:00	24.291	24.75	24.05	24.895	25.841	24.074	24.098
2015-04-13 21:00:00	24.291	24.726	24.05	24.871	25.744	24.074	24.098
2015-04-13 22:00:00	24.267	24.75	24.05	24.919	25.647	24.074	24.098
2015-04-13 23:00:00	24.267	24.702	24.026	24.871	25.598	24.074	24.098
2015-04-14	24.291	24.726	24.05	24.968	25.598	24.074	24.098
2015-04-14 01:00:00	24.267	24.677	24.026	24.726	25.501	24.05	24.098
2015-04-14 02:00:00	24.267	24.726	24.05	24.774	25.55	24.098	24.098
2015-04-14 03:00:00	24.267	24.677	24.026	24.677	25.453	24.074	24.098
2015-04-14 04:00:00	24.243	24.677	24.026	24.702	25.404	24.074	24.098
2015-04-14 05:00:00	24.243	24.677	24.026	24.653	25.331	24.074	24.098
2015-04-14 06:00:00	24.267	24.677	24.05	24.75	25.331	24.074	24.098
2015-04-14 07:00:00	24.243	24.726	24.026	24.823	25.355	24.074	24.098
2015-04-14 08:00:00	24.267	24.702	24.05	24.944	25.501	24.074	24.098
2015-04-14 09:00:00	24.291	24.774	24.098	25.307	25.817	24.098	24.122
2015-04-14 10:00:00	24.315	24.919	24.171	25.477	26.72	24.146	24.122
2015-04-14 11:00:00	24.339	24.823	24.363	25.113	26.891	24.195	24.146
2015-04-14 12:00:00	24.388	24.992	24.195	25.38	27.604	24.146	24.146
2015-04-14 13:00:00	24.412	25.137	24.243	25.404	27.604	24.195	24.146
2015-04-14 14:00:00	24.436	25.258	24.267	25.331	28.122	24.219	24.146
2015-04-14 15:00:00	24.436	25.162	24.243	25.404	27.924	24.195	24.171
2015-04-14 16:00:00	24.412	25.065	24.267	25.501	27.628	24.195	24.171
2015-04-14 17:00:00	24.412	24.968	24.267	25.38	26.744	24.195	24.171
2015-04-14 18:00:00	24.388	25.04	24.195	25.186	26.549	24.195	24.171
2015-04-14 19:00:00	24.363	24.871	24.146	24.919	26.28	24.171	24.146
2015-04-14 20:00:00	24.339	24.847	24.146	25.113	26.109	24.171	24.171
2015-04-14 21:00:00	24.339	24.823	24.122	25.016	25.939	24.171	24.146
2015-04-14 22:00:00	24.339	24.798	24.146	24.871	25.744	24.146	24.146
2015-04-14 23:00:00	24.315	24.774	24.122	24.823	25.695	24.146	24.146
2015-04-15	24.315	24.75	24.122	24.823	25.695	24.146	24.146
2015-04-15 01:00:00	24.291	24.774	24.122	24.774	25.623	24.171	24.146
2015-04-15 02:00:00	24.291	24.702	24.122	24.557	25.428	24.146	24.146
2015-04-15 03:00:00	24.291	24.508	24.074	24.484	24.75	24.122	24.146
2015-04-15 04:00:00	24.122	24.412	23.978	24.508	23.978	23.954	24.122
2015-04-15 05:00:00	24.074	24.388	24.002	24.291	23.905	23.978	24.146
2015-04-15 06:00:00	24.002	24.291	23.905	24.243	23.497	23.857	24.098
2015-04-15 07:00:00	23.809	24.171	23.785	24.098	23.04	23.689	24.05
2015-04-15 08:00:00	23.954	24.315	23.857	24.219	24.339	23.857	24.074
2015-04-15 09:00:00	24.122	24.605	24.05	24.871	25.234	24.002	24.122
2015-04-15 10:00:00	24.195	24.798	24.074	24.968	26.769	24.05	24.146
2015-04-15 11:00:00	24.243	24.677	24.219	25.428	25.671	24.098	24.171
2015-04-15 12:00:00	24.267	24.75	24.291	24.968	26.769	24.146	24.171
2015-04-15 13:00:00	24.315	25.04	24.219	25.428	27.112	24.146	24.171
2015-04-15 14:00:00	24.363	25.137	24.219	25.283	27.899	24.171	24.195
2015-04-15 15:00:00	24.388	24.992	24.315	25.21	27.382	24.195	24.195
2015-04-15 16:00:00	24.388	25.016	24.267	25.38	26.867	24.195	24.195
2015-04-15 17:00:00	24.388	25.089	24.219	25.283	26.842	24.195	24.195
2015-04-15 18:00:00	24.363	24.992	24.195	25.113	26.134	24.195	24.195
2015-04-15 19:00:00	24.339	24.871	24.146	25.113	26.036	24.146	24.195
2015-04-15 20:00:00	24.315	24.823	24.146	24.992	25.866	24.146	24.195
2015-04-15 21:00:00	24.315	24.823	24.122	24.968	25.793	24.146	24.195
2015-04-15 22:00:00	24.315	24.798	24.122	24.992	25.574	24.146	24.195
2015-04-15 23:00:00	24.315	24.798	24.122	24.968	25.72	24.146	24.195
2015-04-16	24.315	24.75	24.122	24.895	25.55	24.146	24.195
2015-04-16 01:00:00	24.291	24.75	24.098	24.823	25.574	24.146	24.195
2015-04-16 02:00:00	24.291	24.726	24.122	24.798	25.501	24.146	24.195
2015-04-16 03:00:00	24.291	24.726	24.122	24.677	25.38	24.146	24.195
2015-04-16 04:00:00	24.267	24.677	24.122	24.581	25.307	24.146	24.195
2015-04-16 05:00:00	24.267	24.702	24.098	24.702	25.04	24.146	24.195
2015-04-16 06:00:00	24.291	24.726	24.098	24.726	25.113	24.146	24.195
2015-04-16 07:00:00	24.267	24.702	24.098	24.726	25.21	24.146	24.195
2015-04-16 08:00:00	24.291	24.75	24.146	25.016	25.453	24.122	24.195
2015-04-16 09:00:00	24.291	24.823	24.146	25.016	26.28	24.171	24.195
2015-04-16 10:00:00	24.315	24.919	24.267	25.258	26.158	24.195	24.219
2015-04-16 11:00:00	24.363	25.065	24.267	25.453	26.818	24.243	24.219
2015-04-16 12:00:00	24.412	25.065	24.291	25.841	27.284	24.219	24.219
2015-04-16 13:00:00	24.388	25.307	24.291	25.671	27.653	24.291	24.219
2015-04-16 14:00:00	24.388	25.089	24.339	25.355	27.407	24.243	24.243
2015-04-16 15:00:00	24.436	25.137	24.291	25.38	27.604	24.243	24.243
2015-04-16 16:00:00	24.436	25.137	24.339	25.113	27.825	24.243	24.243
2015-04-16 17:00:00	24.436	25.089	24.243	25.307	27.308	24.219	24.243
2015-04-16 18:00:00	24.436	24.968	24.243	25.089	26.891	24.219	24.243
2015-04-16 19:00:00	24.388	24.919	24.219	25.065	26.207	24.195	24.243
2015-04-16 20:00:00	24.388	24.919	24.195	25.065	26.109	24.219	24.243
2015-04-16 21:00:00	24.388	24.895	24.195	25.065	25.963	24.195	24.243
2015-04-16 22:00:00	24.388	24.895	24.195	25.089	25.914	24.219	24.243
2015-04-16 23:00:00	24.412	24.895	24.195	25.04	25.987	24.219	24.243
2015-04-17	24.388	24.895	24.195	25.089	25.963	24.195	24.243
2015-04-17 01:00:00	24.388	24.871	24.171	24.992	25.817	24.195	24.243
2015-04-17 02:00:00	24.388	24.847	24.195	24.992	25.841	24.195	24.243
2015-04-17 03:00:00	24.388	24.871	24.195	24.992	25.695	24.195	24.243
2015-04-17 04:00:00	24.363	24.895	24.219	25.04	25.647	24.195	24.243
2015-04-17 05:00:00	24.363	24.919	24.219	25.04	25.695	24.195	24.243
2015-04-17 06:00:00	24.388	24.847	24.195	24.992	25.574	24.195	24.243
2015-04-17 07:00:00	24.363	24.823	24.195	24.895	25.598	24.219	24.243
2015-04-17 08:00:00	24.388	24.823	24.219	24.871	25.623	24.195	24.243
2015-04-17 09:00:00	24.412	24.871	24.243	25.065	25.793	24.219	24.243
2015-04-17 10:00:00	24.46	24.944	24.339	25.525	26.842	24.243	24.267
2015-04-17 11:00:00	24.508	25.089	24.291	25.21	27.505	24.243	24.267
2015-04-17 12:00:00	24.532	25.089	24.412	25.283	27.702	24.291	24.291
2015-04-17 13:00:00	24.581	25.162	24.388	25.38	28.072	24.291	24.291
2015-04-17 14:00:00	24.581	25.258	24.484	25.404	28.147	24.339	24.291
2015-04-17 15:00:00	24.581	25.307	24.436	25.695	27.456	24.339	24.315
2015-04-17 16:00:00	24.581	25.331	24.388	25.234	27.407	24.339	24.315
2015-04-17 17:00:00	24.581	25.089	24.436	25.113	26.793	24.315	24.315
2015-04-17 18:00:00	24.532	25.137	24.363	25.477	26.378	24.315	24.291
2015-04-17 19:00:00	24.508	25.04	24.315	25.162	26.329	24.291	24.291
2015-04-17 20:00:00	24.508	24.992	24.291	25.065	26.304	24.291	24.291
2015-04-17 21:00:00	24.532	24.968	24.291	25.089	26.256	24.291	24.291
2015-04-17 22:00:00	24.508	24.992	24.291	25.113	26.109	24.315	24.291
2015-04-17 23:00:00	24.532	24.968	24.267	25.065	26.061	24.315	24.291
2015-04-18	24.508	24.992	24.267	25.065	25.987	24.291	24.291
2015-04-18 01:00:00	24.508	24.968	24.267	25.089	25.817	24.291	24.291
2015-04-18 02:00:00	24.484	24.944	24.267	25.089	25.841	24.291	24.291
2015-04-18 03:00:00	24.484	24.919	24.267	24.992	25.793	24.291	24.291
2015-04-18 04:00:00	24.46	24.919	24.267	25.04	25.695	24.291	24.291
2015-04-18 05:00:00	24.436	24.919	24.267	25.04	25.72	24.291	24.291
2015-04-18 06:00:00	24.484	24.895	24.243	24.968	25.768	24.267	24.291
2015-04-18 07:00:00	24.436	24.895	24.267	24.992	25.817	24.291	24.291
2015-04-18 08:00:00	24.46	24.895	24.267	25.186	26.036	24.291	24.291
2015-04-18 09:00:00	24.484	24.968	24.291	25.089	26.72	24.291	24.315
2015-04-18 10:00:00	24.508	24.992	24.339	25.258	26.598	24.291	24.315
2015-04-18 11:00:00	24.532	25.016	24.339	25.016	26.94	24.291	24.315
2015-04-18 12:00:00	24.581	25.21	24.412	25.162	27.382	24.339	24.339
2015-04-18 13:00:00	24.605	25.38	24.436	25.501	28.518	24.388	24.339
2015-04-18 14:00:00	24.653	25.428	24.46	25.963	27.825	24.412	24.339
2015-04-18 15:00:00	24.629	25.38	24.388	25.647	26.965	24.388	24.339
2015-04-18 16:00:00	24.605	25.137	24.388	25.307	27.259	24.339	24.339
2015-04-18 17:00:00	24.605	25.162	24.388	25.38	27.21	24.339	24.339
2015-04-18 18:00:00	24.605	25.186	24.388	25.404	26.867	24.363	24.339
2015-04-18 19:00:00	24.581	25.089	24.363	25.283	26.378	24.339	24.339
2015-04-18 20:00:00	24.581	25.089	24.339	25.258	26.329	24.339	24.339
2015-04-18 21:00:00	24.581	25.065	24.339	25.21	26.329	24.363	24.339
2015-04-18 22:00:00	24.581	25.089	24.315	25.234	26.207	24.363	24.339
2015-04-18 23:00:00	24.581	25.04	24.339	25.258	26.061	24.339	24.339
2015-04-19	24.581	25.016	24.315	25.258	25.987	24.339	24.339
2015-04-19 01:00:00	24.557	24.992	24.315	25.21	25.939	24.339	24.339
2015-04-19 02:00:00	24.557	24.992	24.315	25.137	25.939	24.339	24.339
2015-04-19 03:00:00	24.532	24.992	24.315	25.113	25.963	24.363	24.339
2015-04-19 04:00:00	24.532	24.968	24.315	25.113	25.793	24.339	24.339
2015-04-19 05:00:00	24.532	24.968	24.291	25.089	25.914	24.339	24.339
2015-04-19 06:00:00	24.532	24.968	24.315	25.113	25.939	24.339	24.339
2015-04-19 07:00:00	24.508	24.968	24.315	25.137	26.085	24.339	24.339
2015-04-19 08:00:00	24.508	24.968	24.315	25.283	26.182	24.339	24.339
2015-04-19 09:00:00	24.532	25.065	24.339	25.428	26.671	24.339	24.339
2015-04-19 10:00:00	24.581	25.137	24.388	25.695	27.087	24.388	24.363
2015-04-19 11:00:00	24.629	25.331	24.436	25.574	27.974	24.436	24.363
2015-04-19 12:00:00	24.653	25.453	24.484	25.793	27.974	24.484	24.388
2015-04-19 13:00:00	24.702	25.38	24.532	25.477	28.345	24.46	24.388
2015-04-19 14:00:00	24.677	25.453	24.484	25.841	27.161	24.46	24.388
2015-04-19 15:00:00	24.677	25.283	24.581	25.404	27.407	24.46	24.388
2015-04-19 16:00:00	24.653	25.283	24.581	25.55	27.235	24.46	24.388
2015-04-19 17:00:00	24.677	25.307	24.484	25.671	27.431	24.436	24.388
2015-04-19 18:00:00	24.677	25.234	24.436	25.404	26.867	24.436	24.388
2015-04-19 19:00:00	24.653	25.186	24.412	25.21	26.451	24.412	24.388
2015-04-19 20:00:00	24.629	25.162	24.388	25.234	26.402	24.436	24.388
2015-04-19 21:00:00	24.629	25.162	24.388	25.307	26.329	24.412	24.388
2015-04-19 22:00:00	24.629	25.137	24.388	25.258	26.182	24.412	24.388
2015-04-19 23:00:00	24.629	25.089	24.388	25.186	26.085	24.388	24.388
2015-04-20	24.653	25.113	24.388	25.21	26.061	24.388	24.388
2015-04-20 01:00:00	24.629	25.065	24.388	25.21	26.061	24.412	24.388
2015-04-20 02:00:00	24.605	25.04	24.363	25.113	26.012	24.388	24.388
2015-04-20 03:00:00	24.605	25.065	24.388	25.21	25.939	24.412	24.388
2015-04-20 04:00:00	24.581	25.04	24.363	25.162	25.914	24.388	24.388
2015-04-20 05:00:00	24.581	25.016	24.363	25.04	25.89	24.388	24.388
2015-04-20 06:00:00	24.605	25.016	24.363	25.089	25.987	24.388	24.388
2015-04-20 07:00:00	24.605	25.016	24.363	25.113	26.061	24.388	24.388
2015-04-20 08:00:00	24.581	25.016	24.363	25.113	26.28	24.388	24.388
2015-04-20 09:00:00	24.605	25.065	24.388	25.477	26.744	24.388	24.388
2015-04-20 10:00:00	24.629	25.186	24.412	25.793	26.891	24.412	24.388
2015-04-20 11:00:00	24.702	25.38	24.484	25.89	27.481	24.46	24.412
2015-04-20 12:00:00	24.702	25.307	24.653	25.355	28.072	24.484	24.436
2015-04-20 13:00:00	24.726	25.355	24.677	25.647	27.949	24.484	24.436
2015-04-20 14:00:00	24.774	25.477	24.629	25.793	27.431	24.532	24.436
2015-04-20 15:00:00	24.823	25.477	24.653	25.817	28.642	24.557	24.46
2015-04-20 16:00:00	24.774	25.38	24.629	25.404	27.554	24.508	24.46
2015-04-20 17:00:00	24.774	25.501	24.557	25.623	27.358	24.532	24.436
2015-04-20 18:00:00	24.774	25.331	24.532	25.623	26.965	24.484	24.436
2015-04-20 19:00:00	24.726	25.283	24.484	25.307	26.671	24.484	24.436
2015-04-20 20:00:00	24.726	25.258	24.46	25.453	26.598	24.484	24.436
2015-04-20 21:00:00	24.702	25.234	24.46	25.477	26.524	24.484	24.436
2015-04-20 22:00:00	24.702	25.186	24.484	25.331	26.28	24.46	24.436
2015-04-20 23:00:00	24.726	25.21	24.46	25.38	26.28	24.46	24.436
2015-04-21	24.726	25.21	24.46	25.428	26.28	24.484	24.436
2015-04-21 01:00:00	24.726	25.186	24.46	25.331	26.109	24.46	24.436
2015-04-21 02:00:00	24.726	25.186	24.46	25.404	26.134	24.46	24.436
2015-04-21 03:00:00	24.726	25.21	24.46	25.38	26.134	24.484	24.436
2015-04-21 04:00:00	24.726	25.21	24.46	25.355	26.085	24.46	24.436
2015-04-21 05:00:00	24.726	25.21	24.46	25.38	26.061	24.46	24.436
2015-04-21 06:00:00	24.75	25.234	24.484	25.355	26.061	24.484	24.436
2015-04-21 07:00:00	24.726	25.21	24.46	25.355	26.085	24.484	24.436
2015-04-21 08:00:00	24.726	25.21	24.484	25.331	26.207	24.484	24.46
2015-04-21 09:00:00	24.75	25.283	24.557	25.404	26.72	24.484	24.46
2015-04-21 10:00:00	24.774	25.331	24.581	26.036	26.72	24.508	24.484
2015-04-21 11:00:00	24.823	25.404	24.629	26.109	27.579	24.532	24.484
2015-04-21 12:00:00	24.871	25.695	24.653	25.598	27.358	24.581	24.484
2015-04-21 13:00:00	24.895	25.72	24.677	26.5	27.505	24.629	24.508
2015-04-21 14:00:00	24.944	25.55	24.702	25.671	28.147	24.605	24.508
2015-04-21 15:00:00	24.968	25.671	24.774	26.28	27.924	24.653	24.532
2015-04-21 16:00:00	24.968	25.72	24.702	26.256	27.653	24.653	24.532
2015-04-21 17:00:00	24.944	25.647	24.75	25.793	27.702	24.629	24.532
2015-04-21 18:00:00	24.919	25.453	24.653	25.574	26.916	24.605	24.532
2015-04-21 19:00:00	24.919	25.404	24.605	25.525	26.793	24.581	24.508
2015-04-21 20:00:00	24.895	25.38	24.581	25.355	26.646	24.581	24.508
2015-04-21 21:00:00	24.871	25.38	24.581	25.453	26.5	24.581	24.508
2015-04-21 22:00:00	24.871	25.355	24.557	25.453	26.451	24.581	24.508
2015-04-21 23:00:00	24.871	25.331	24.557	25.428	26.378	24.581	24.508
2015-04-22	24.871	25.307	24.557	25.404	26.28	24.581	24.508
2015-04-22 01:00:00	24.871	25.307	24.557	25.404	26.256	24.557	24.508
2015-04-22 02:00:00	24.871	25.307	24.557	25.428	26.182	24.581	24.508
2015-04-22 03:00:00	24.871	25.307	24.557	25.404	26.28	24.581	24.508
2015-04-22 04:00:00	24.847	25.307	24.557	25.307	26.134	24.581	24.508
2015-04-22 05:00:00	24.847	25.283	24.557	25.38	26.158	24.581	24.508
2015-04-22 06:00:00	24.871	25.283	24.557	25.355	26.109	24.581	24.508
2015-04-22 07:00:00	24.847	25.283	24.557	25.428	26.012	24.581	24.508
2015-04-22 08:00:00	24.871	25.283	24.581	25.38	26.304	24.581	24.532
2015-04-22 09:00:00	24.847	25.307	24.677	25.404	26.769	24.605	24.532
2015-04-22 10:00:00	24.871	25.598	24.702	25.695	27.677	24.677	24.532
2015-04-22 11:00:00	24.895	25.55	24.726	25.768	27.235	24.629	24.532
2015-04-22 12:00:00	24.919	25.428	24.895	25.866	27.284	24.702	24.581
2015-04-22 13:00:00	24.968	25.623	24.919	25.623	27.21	24.726	24.605
2015-04-22 14:00:00	24.968	25.671	24.774	26.182	27.751	24.702	24.581
2015-04-22 15:00:00	24.992	25.671	24.823	25.671	27.825	24.702	24.581
2015-04-22 16:00:00	24.968	25.574	24.847	26.109	27.949	24.702	24.581
2015-04-22 17:00:00	24.968	25.525	24.798	25.744	27.653	24.677	24.581
2015-04-22 18:00:00	24.944	25.501	24.726	25.793	26.989	24.653	24.581
2015-04-22 19:00:00	24.944	25.428	24.677	25.55	26.867	24.629	24.581
2015-04-22 20:00:00	24.895	25.428	24.653	25.574	26.72	24.653	24.581
2015-04-22 21:00:00	24.895	25.38	24.629	25.501	26.646	24.629	24.557
2015-04-22 22:00:00	24.871	25.355	24.629	25.453	26.402	24.629	24.581
2015-04-22 23:00:00	24.871	25.38	24.629	25.453	26.28	24.629	24.557
2015-04-23	24.847	25.355	24.629	25.501	26.256	24.629	24.581
2015-04-23 01:00:00	24.847	25.331	24.605	25.428	26.182	24.629	24.557
2015-04-23 02:00:00	24.847	25.331	24.629	25.38	26.085	24.605	24.557
2015-04-23 03:00:00	24.823	25.307	24.629	25.355	26.036	24.605	24.557
2015-04-23 04:00:00	24.823	25.283	24.629	25.307	25.914	24.605	24.557
2015-04-23 05:00:00	24.823	25.283	24.605	25.331	25.987	24.605	24.557
2015-04-23 06:00:00	24.847	25.307	24.629	25.331	25.89	24.605	24.557
2015-04-23 07:00:00	24.823	25.307	24.629	25.355	26.012	24.605	24.581
2015-04-23 08:00:00	24.823	25.331	24.629	25.453	26.158	24.605	24.581
2015-04-23 09:00:00	24.847	25.355	24.653	25.477	26.793	24.605	24.581
2015-04-23 10:00:00	24.871	25.404	24.726	25.55	27.677	24.629	24.581
2015-04-23 11:00:00	24.919	25.501	24.726	25.866	27.727	24.653	24.581
2015-04-23 12:00:00	24.968	25.574	24.75	25.939	27.604	24.653	24.605
2015-04-23 13:00:00	24.968	25.695	24.774	26.207	28.072	24.702	24.605
2015-04-23 14:00:00	24.992	25.647	24.798	26.085	28.518	24.677	24.629
2015-04-23 15:00:00	24.968	25.623	24.823	25.866	27.801	24.702	24.629
2015-04-23 16:00:00	24.992	25.598	24.798	25.963	27.505	24.726	24.629
2015-04-23 17:00:00	24.968	25.598	24.75	25.671	27.949	24.702	24.629
2015-04-23 18:00:00	24.944	25.501	24.726	25.623	27.063	24.677	24.629
2015-04-23 19:00:00	24.919	25.404	24.677	25.404	26.891	24.653	24.605
2015-04-23 20:00:00	24.895	25.404	24.677	25.453	26.793	24.653	24.605
2015-04-23 21:00:00	24.895	25.428	24.677	25.453	26.475	24.653	24.605
2015-04-23 22:00:00	24.895	25.453	24.677	25.525	26.524	24.629	24.605
2015-04-23 23:00:00	24.895	25.453	24.653	25.525	26.402	24.629	24.605
2015-04-24	24.871	25.453	24.677	25.55	26.329	24.629	24.605
2015-04-24 01:00:00	24.871	25.477	24.677	25.55	26.28	24.629	24.605
2015-04-24 02:00:00	24.871	25.453	24.702	25.501	26.182	24.629	24.605
2015-04-24 03:00:00	24.871	25.428	24.677	25.477	26.109	24.629	24.605
2015-04-24 04:00:00	24.847	25.453	24.677	25.453	26.061	24.629	24.605
2015-04-24 05:00:00	24.871	25.428	24.702	25.404	25.939	24.629	24.629
2015-04-24 06:00:00	24.895	25.428	24.702	25.38	25.939	24.629	24.629
2015-04-24 07:00:00	24.871	25.404	24.677	25.38	25.939	24.629	24.605
2015-04-24 08:00:00	24.871	25.355	24.677	25.525	26.182	24.629	24.629
2015-04-24 09:00:00	24.895	25.477	24.798	25.647	26.573	24.677	24.629
2015-04-24 10:00:00	24.919	25.477	24.871	25.598	27.382	24.726	24.629
2015-04-24 11:00:00	24.992	25.574	24.847	25.768	27.579	24.726	24.653
2015-04-24 12:00:00	24.992	25.695	24.847	26.207	27.702	24.75	24.653
2015-04-24 13:00:00	25.065	25.598	25.04	25.817	27.776	24.823	24.677
2015-04-24 14:00:00	25.065	25.72	24.992	26.231	27.554	24.823	24.702
2015-04-24 15:00:00	25.089	25.817	24.968	26.158	28.196	24.823	24.702
2015-04-24 16:00:00	25.089	25.72	24.944	26.207	27.579	24.823	24.702
2015-04-24 17:00:00	25.089	25.817	24.919	26.036	27.899	24.823	24.702
2015-04-24 18:00:00	25.065	25.623	24.895	25.671	27.505	24.774	24.702
2015-04-24 19:00:00	25.04	25.55	24.847	25.55	26.916	24.75	24.677
2015-04-24 20:00:00	25.016	25.525	24.774	25.574	26.769	24.75	24.677
2015-04-24 21:00:00	25.016	25.55	24.774	25.671	26.769	24.75	24.677
2015-04-24 22:00:00	24.992	25.501	24.75	25.623	26.622	24.726	24.677
2015-04-24 23:00:00	24.992	25.477	24.774	25.598	26.524	24.726	24.677
2015-04-25	25.016	25.477	24.774	25.598	26.524	24.726	24.677
2015-04-25 01:00:00	25.016	25.501	24.774	25.574	26.451	24.726	24.677
2015-04-25 02:00:00	24.992	25.453	24.774	25.525	26.426	24.726	24.677
2015-04-25 03:00:00	24.968	25.453	24.75	25.525	26.426	24.726	24.677
2015-04-25 04:00:00	24.968	25.477	24.726	25.55	26.378	24.726	24.677
2015-04-25 05:00:00	24.968	25.453	24.726	25.501	26.353	24.726	24.677
2015-04-25 06:00:00	25.016	25.453	24.726	25.501	26.182	24.726	24.677
2015-04-25 07:00:00	24.968	25.477	24.774	25.525	26.036	24.726	24.677
2015-04-25 08:00:00	24.968	25.428	24.798	25.598	26.426	24.726	24.677
2015-04-25 09:00:00	24.992	25.38	24.992	25.55	26.329	24.798	24.702
2015-04-25 10:00:00	25.016	25.793	24.871	26.109	27.604	24.823	24.702
2015-04-25 11:00:00	25.04	25.695	24.895	26.182	27.505	24.823	24.702
2015-04-25 12:00:00	25.065	25.768	24.919	26.378	27.727	24.798	24.726
2015-04-25 13:00:00	25.089	25.793	25.113	26.256	27.727	24.895	24.75
2015-04-25 14:00:00	25.113	25.72	25.113	25.914	28.147	24.895	24.774
2015-04-25 15:00:00	25.137	25.817	24.968	26.426	27.727	24.871	24.75
2015-04-25 16:00:00	25.137	25.647	25.137	26.036	27.505	24.895	24.774
2015-04-25 17:00:00	25.137	25.72	24.968	26.134	27.677	24.871	24.774
2015-04-25 18:00:00	25.137	25.744	24.944	25.866	27.186	24.847	24.75
2015-04-25 19:00:00	25.113	25.647	24.895	25.768	26.842	24.823	24.75
2015-04-25 20:00:00	25.089	25.598	24.871	25.671	26.793	24.823	24.726
2015-04-25 21:00:00	25.065	25.647	24.871	25.647	26.646	24.798	24.726
2015-04-25 22:00:00	25.065	25.598	24.847	25.744	26.646	24.798	24.726
2015-04-25 23:00:00	25.04	25.598	24.847	25.72	26.646	24.798	24.726
2015-04-26	25.065	25.55	24.871	25.72	26.475	24.798	24.726
2015-04-26 01:00:00	25.04	25.598	24.823	25.72	26.549	24.798	24.726
2015-04-26 02:00:00	25.065	25.598	24.823	25.695	26.426	24.774	24.726
2015-04-26 03:00:00	25.016	25.598	24.847	25.695	26.426	24.774	24.726
2015-04-26 04:00:00	25.016	25.623	24.895	25.695	26.28	24.798	24.726
2015-04-26 05:00:00	25.016	25.598	24.871	25.72	26.329	24.774	24.726
2015-04-26 06:00:00	25.065	25.574	24.871	25.671	26.256	24.798	24.726
2015-04-26 07:00:00	25.04	25.574	24.895	25.695	26.28	24.798	24.726
2015-04-26 08:00:00	25.04	25.574	24.871	25.89	26.426	24.798	24.75
2015-04-26 09:00:00	25.089	25.72	24.919	25.914	27.333	24.823	24.75
2015-04-26 10:00:00	25.137	25.72	24.919	26.304	27.579	24.847	24.774
2015-04-26 11:00:00	25.162	25.695	24.992	26.378	27.899	24.847	24.774
2015-04-26 12:00:00	25.21	25.793	25.065	26.451	28.518	24.895	24.798
2015-04-26 13:00:00	25.21	26.036	25.065	26.451	28.841	24.919	24.798
2015-04-26 14:00:00	25.258	25.89	25.162	26.256	27.949	24.968	24.823
2015-04-26 15:00:00	25.234	25.914	25.258	26.012	28.766	24.992	24.823
2015-04-26 16:00:00	25.234	25.866	25.113	26.378	27.998	24.968	24.823
2015-04-26 17:00:00	25.234	25.914	25.04	26.329	27.801	24.944	24.823
2015-04-26 18:00:00	25.21	25.817	25.016	25.817	27.358	24.919	24.823
2015-04-26 19:00:00	25.162	25.695	25.016	25.744	27.186	24.895	24.823
2015-04-26 20:00:00	25.137	25.671	24.944	25.744	26.891	24.871	24.798
2015-04-26 21:00:00	25.113	25.623	24.968	25.72	26.72	24.871	24.798
2015-04-26 22:00:00	25.113	25.598	24.968	25.695	26.744	24.871	24.798
2015-04-26 23:00:00	25.089	25.598	24.919	25.793	26.695	24.847	24.798
2015-04-27	25.089	25.647	24.944	25.841	26.598	24.847	24.798
2015-04-27 01:00:00	25.089	25.574	24.895	25.671	26.5	24.871	24.798
2015-04-27 02:00:00	25.065	25.574	24.919	25.671	26.402	24.847	24.798
2015-04-27 03:00:00	25.065	25.55	24.871	25.623	26.304	24.823	24.798
2015-04-27 04:00:00	25.04	25.55	24.871	25.647	26.304	24.823	24.798
2015-04-27 05:00:00	25.04	25.525	24.871	25.623	26.353	24.823	24.798
2015-04-27 06:00:00	25.065	25.55	24.895	25.72	26.353	24.823	24.798
2015-04-27 07:00:00	25.065	25.55	24.895	25.768	26.475	24.823	24.798
2015-04-27 08:00:00	25.065	25.598	24.919	25.841	26.818	24.847	24.798
2015-04-27 09:00:00	25.089	25.647	24.968	26.061	27.382	24.871	24.823
2015-04-27 10:00:00	25.162	25.768	24.968	25.768	27.801	24.871	24.823
2015-04-27 11:00:00	25.162	25.89	25.089	25.939	28.444	24.944	24.847
2015-04-27 12:00:00	25.234	26.109	25.186	26.475	28.642	24.968	24.847
2015-04-27 13:00:00	25.258	26.182	25.137	26.451	28.345	25.016	24.871
2015-04-27 14:00:00	25.258	26.036	25.162	26.5	28.196	25.016	24.871
2015-04-27 15:00:00	25.283	25.987	25.137	26.085	28.493	24.992	24.871
2015-04-27 16:00:00	25.283	26.012	25.089	26.769	28.097	24.992	24.871
2015-04-27 17:00:00	25.283	25.914	25.113	26.207	27.727	24.968	24.871
2015-04-27 18:00:00	25.283	25.914	25.089	26.378	27.481	24.968	24.871
2015-04-27 19:00:00	25.283	25.866	25.04	26.061	27.308	24.968	24.871
2015-04-27 20:00:00	25.258	25.841	24.992	26.085	27.21	24.944	24.871
2015-04-27 21:00:00	25.21	25.768	24.992	25.987	27.063	24.919	24.847
2015-04-27 22:00:00	25.234	25.744	24.968	25.914	26.965	24.919	24.847
2015-04-27 23:00:00	25.21	25.768	24.968	25.89	26.916	24.919	24.847
2015-04-28	25.258	25.939	25.065	26.182	26.916	24.944	24.871
2015-04-28 01:00:00	25.258	25.89	25.065	26.207	26.916	24.944	24.871
2015-04-28 02:00:00	25.307	25.841	25.089	26.036	26.818	24.944	24.871
2015-04-28 03:00:00	25.258	25.817	25.016	25.939	26.916	24.944	24.871
2015-04-28 04:00:00	25.258	25.768	25.016	25.89	26.867	24.919	24.871
2015-04-28 05:00:00	25.258	25.744	24.992	25.793	26.891	24.919	24.871
2015-04-28 06:00:00	25.307	25.793	25.016	25.817	26.842	24.919	24.871
2015-04-28 07:00:00	25.283	25.793	24.992	25.939	26.793	24.919	24.871
2015-04-28 08:00:00	25.258	25.793	25.016	26.109	26.965	24.919	24.871
2015-04-28 09:00:00	25.283	25.89	25.065	26.256	26.891	24.968	24.871
2015-04-28 10:00:00	25.307	25.866	25.137	25.817	27.333	24.992	24.895
2015-04-28 11:00:00	25.38	25.963	25.113	26.182	27.702	24.968	24.895
2015-04-28 12:00:00	25.453	26.329	25.137	26.378	29.34	25.016	24.919
2015-04-28 13:00:00	25.477	26.207	25.258	26.72	27.899	25.089	24.944
2015-04-28 14:00:00	25.453	26.158	25.307	26.5	27.677	25.113	24.968
2015-04-28 15:00:00	25.501	26.402	25.258	27.014	28.221	25.162	24.968
2015-04-28 16:00:00	25.477	26.378	25.283	26.793	28.023	25.186	24.968
2015-04-28 17:00:00	25.477	26.085	25.355	25.987	28.568	25.113	24.944
2015-04-28 18:00:00	25.477	26.085	25.21	26.134	27.579	25.113	24.944
2015-04-28 19:00:00	25.453	26.036	25.186	26.182	27.333	25.065	24.944
2015-04-28 20:00:00	25.404	25.963	25.234	25.914	27.038	25.089	24.944
2015-04-28 21:00:00	25.404	26.012	25.186	25.768	26.965	25.089	24.944
2015-04-28 22:00:00	25.404	25.89	25.162	25.89	27.038	25.065	24.919
2015-04-28 23:00:00	25.404	25.963	25.234	26.036	26.793	25.113	24.944
2015-04-29	25.404	25.89	25.21	25.768	26.573	25.089	24.944
2015-04-29 01:00:00	25.38	25.744	25.162	25.768	26.036	25.065	24.919
2015-04-29 02:00:00	25.355	25.477	25.113	25.574	25.671	25.04	24.919
2015-04-29 03:00:00	25.307	25.598	25.113	25.453	25.501	25.016	24.919
2015-04-29 04:00:00	25.137	25.453	24.968	25.355	24.726	24.895	24.919
2015-04-29 05:00:00	25.04	25.428	24.968	25.089	24.532	24.895	24.895
2015-04-29 06:00:00	24.968	25.355	24.895	24.919	24.122	24.798	24.895
2015-04-29 07:00:00	24.919	25.331	24.847	24.726	24.195	24.774	24.847
2015-04-29 08:00:00	24.968	25.404	24.847	24.895	24.944	24.823	24.871
2015-04-29 09:00:00	25.089	25.525	24.919	25.307	25.963	24.895	24.871
2015-04-29 10:00:00	25.113	25.623	24.968	25.38	26.256	24.919	24.895
2015-04-29 11:00:00	25.137	25.817	25.016	25.647	26.695	24.968	24.895
2015-04-29 12:00:00	25.162	25.817	25.089	26.085	27.604	24.992	24.919
2015-04-29 13:00:00	25.186	25.817	25.089	26.182	27.505	24.968	24.919
2015-04-29 14:00:00	25.186	25.817	25.089	26.598	27.776	24.992	24.919
2015-04-29 15:00:00	25.21	25.866	25.137	26.524	27.85	25.016	24.944
2015-04-29 16:00:00	25.21	25.793	25.113	26.158	27.382	24.992	24.919
2015-04-29 17:00:00	25.21	25.914	25.065	25.963	26.744	24.992	24.919
2015-04-29 18:00:00	25.21	25.768	25.04	26.28	26.989	24.968	24.919
2015-04-29 19:00:00	25.186	25.695	25.04	25.768	26.744	24.968	24.919
2015-04-29 20:00:00	25.162	25.623	25.04	25.768	26.671	24.968	24.919
2015-04-29 21:00:00	25.113	25.55	25.016	25.477	26.231	24.944	24.919
2015-04-29 22:00:00	25.113	25.501	24.968	25.38	26.085	24.919	24.895
2015-04-29 23:00:00	25.113	25.404	24.968	25.258	25.89	24.895	24.895
2015-04-30	25.016	25.307	24.919	25.089	25.38	24.847	24.895
2015-04-30 01:00:00	24.944	25.113	24.774	24.992	25.016	24.677	24.847
2015-04-30 02:00:00	24.919	25.186	24.798	24.798	24.847	24.726	24.847
2015-04-30 03:00:00	24.823	25.186	24.702	24.677	24.653	24.702	24.798
2015-04-30 04:00:00	24.75	25.113	24.702	24.581	24.629	24.629	24.798
2015-04-30 05:00:00	24.702	25.162	24.629	24.557	24.195	24.629	24.774
2015-04-30 06:00:00	24.726	25.113	24.581	24.484	24.315	24.581	24.726
2015-04-30 07:00:00	24.581	25.016	24.532	24.436	24.074	24.484	24.726
2015-04-30 08:00:00	24.653	25.065	24.484	24.363	24.46	24.532	24.677
2015-04-30 09:00:00	24.677	24.992	24.581	24.581	24.726	24.532	24.726
2015-04-30 10:00:00	24.726	24.968	24.605	24.605	25.065	24.581	24.726
2015-04-30 11:00:00	24.726	24.968	24.605	24.557	24.726	24.581	24.75
2015-04-30 12:00:00	24.726	25.016	24.581	24.508	24.605	24.581	24.726
2015-04-30 13:00:00	24.75	24.968	24.581	24.581	24.847	24.557	24.726
2015-04-30 14:00:00	24.702	24.968	24.557	24.46	24.726	24.557	24.726
2015-04-30 15:00:00	24.653	24.944	24.532	24.508	25.016	24.532	24.726
2015-04-30 16:00:00	24.653	24.968	24.484	24.412	24.871	24.532	24.677
2015-04-30 17:00:00	24.629	24.919	24.484	24.436	24.774	24.484	24.677
2015-04-30 18:00:00	24.557	24.919	24.484	24.363	24.339	24.46	24.677
2015-04-30 19:00:00	24.484	24.919	24.412	24.219	23.617	24.436	24.629
2015-04-30 20:00:00	24.436	24.871	24.363	24.098	23.4	24.412	24.629
2015-04-30 21:00:00	24.339	24.919	24.243	23.881	22.944	24.339	24.532
2015-04-30 22:00:00	24.291	24.919	24.122	23.761	22.753	24.267	24.484
2015-04-30 23:00:00	24.098	24.823	24.002	23.617	22.345	24.219	24.412
2015-05-01	24.002	24.774	24.026	23.521	22.13	24.146	24.388
2015-05-01 01:00:00	23.905	24.75	23.809	23.328	21.987	24.05	24.291
2015-05-01 02:00:00	23.785	24.702	23.857	23.304	21.819	24.122	24.291
2015-05-01 03:00:00	23.689	24.677	23.785	23.064	21.342	24.074	24.243
2015-05-01 04:00:00	23.497	24.557	23.593	22.824	20.889	23.954	24.122
2015-05-01 05:00:00	23.328	24.484	23.28	22.489	20.722	23.665	23.954
2015-05-01 06:00:00	23.16	24.388	23.376	22.417	20.246	23.665	23.954
2015-05-01 07:00:00	23.184	24.412	23.28	22.513	20.841	23.689	23.93
2015-05-01 08:00:00	23.593	24.532	23.497	22.944	22.082	23.833	24.002
2015-05-01 09:00:00	23.881	24.557	23.809	23.497	23.28	24.002	24.171
2015-05-01 10:00:00	24.122	24.726	23.978	24.267	24.46	24.098	24.243
2015-05-01 11:00:00	24.195	24.726	24.098	24.122	25.137	24.171	24.291
2015-05-01 12:00:00	24.243	24.895	24.195	24.388	25.501	24.243	24.339
2015-05-01 13:00:00	24.267	24.823	24.195	24.677	25.598	24.219	24.339
2015-05-01 14:00:00	24.291	24.944	24.219	24.653	25.866	24.267	24.363
2015-05-01 15:00:00	24.315	24.823	24.195	24.702	25.283	24.243	24.363
2015-05-01 16:00:00	24.315	25.04	24.267	24.629	25.623	24.291	24.388
2015-05-01 17:00:00	24.315	24.944	24.219	24.677	25.283	24.291	24.363
2015-05-01 18:00:00	24.339	24.823	24.219	24.532	25.21	24.291	24.388
2015-05-01 19:00:00	24.339	24.823	24.195	24.46	24.944	24.291	24.388
2015-05-01 20:00:00	24.388	24.774	24.243	24.291	24.871	24.291	24.388
2015-05-01 21:00:00	24.315	24.702	24.195	24.195	24.532	24.291	24.388
2015-05-01 22:00:00	24.098	24.605	24.026	23.881	23.545	24.195	24.267
2015-05-01 23:00:00	23.93	24.557	23.954	23.665	23.208	24.098	24.195
2015-05-02	23.785	24.508	23.689	23.352	22.705	23.954	24.122
2015-05-02 01:00:00	23.665	24.46	23.737	23.232	22.25	23.905	24.098
2015-05-02 02:00:00	23.617	24.436	23.593	23.16	22.202	23.857	24.05
2015-05-02 03:00:00	23.617	24.388	23.545	23.04	22.178	23.737	24.002
2015-05-02 04:00:00	23.617	24.388	23.545	23.16	22.513	23.785	24.002
2015-05-02 05:00:00	23.617	24.412	23.472	23.112	22.441	23.761	23.954
2015-05-02 06:00:00	23.665	24.412	23.4	23.064	22.537	23.713	23.93
2015-05-02 07:00:00	23.665	24.388	23.617	23.28	22.8	23.833	24.002
2015-05-02 08:00:00	23.881	24.436	23.641	23.593	23.785	23.857	24.05
2015-05-02 09:00:00	24.074	24.508	23.785	24.026	24.363	23.954	24.098
2015-05-02 10:00:00	24.122	24.653	23.905	24.508	25.113	24.002	24.146
2015-05-02 11:00:00	24.146	24.629	23.93	24.508	25.016	24.05	24.146
2015-05-02 12:00:00	24.171	24.774	23.978	24.774	25.404	24.05	24.171
2015-05-02 13:00:00	24.171	24.726	24.05	25.186	25.55	24.05	24.195
2015-05-02 14:00:00	24.171	24.895	24.05	24.992	25.768	24.098	24.195
2015-05-02 15:00:00	24.171	24.75	24.026	24.944	25.453	24.074	24.195
2015-05-02 16:00:00	24.171	24.774	24.002	24.726	25.331	24.098	24.195
2015-05-02 17:00:00	24.171	24.702	24.002	24.847	25.21	24.05	24.195
2015-05-02 18:00:00	24.171	24.677	23.954	24.557	25.113	24.05	24.195
2015-05-02 19:00:00	24.195	24.581	23.93	24.363	24.871	24.05	24.171
2015-05-02 20:00:00	24.219	24.532	23.93	24.146	24.774	24.05	24.171
2015-05-02 21:00:00	24.146	24.484	23.881	24.026	24.388	24.002	24.171
2015-05-02 22:00:00	24.05	24.46	23.881	23.809	23.713	23.954	24.146
2015-05-02 23:00:00	23.857	24.436	23.497	23.376	22.992	23.737	23.978
2015-05-03	23.641	24.363	23.328	23.04	22.034	23.665	23.857
2015-05-03 01:00:00	23.424	24.267	23.088	22.657	21.461	23.472	23.737
2015-05-03 02:00:00	23.232	24.243	23.04	22.513	21.079	23.448	23.665
2015-05-03 03:00:00	23.04	24.146	22.896	22.25	20.46	23.352	23.569
2015-05-03 04:00:00	22.8	24.05	22.753	21.987	19.888	23.232	23.472
2015-05-03 05:00:00	22.657	24.026	22.537	21.724	19.555	23.088	23.376
2015-05-03 06:00:00	22.561	23.954	22.369	21.533	19.27	22.968	23.256
2015-05-03 07:00:00	22.489	23.881	22.393	21.652	19.746	23.016	23.256
2015-05-03 08:00:00	22.896	23.954	22.8	22.417	21.581	23.184	23.4
2015-05-03 09:00:00	23.472	24.219	23.208	23.28	23.521	23.472	23.593
2015-05-03 10:00:00	23.665	24.605	23.569	23.809	24.798	23.713	23.737
2015-05-03 11:00:00	23.761	24.677	23.665	24.388	25.283	23.761	23.809
2015-05-03 12:00:00	23.833	24.823	23.737	24.484	25.525	23.809	23.833
2015-05-03 13:00:00	23.881	24.726	23.761	25.016	25.428	23.809	23.857
2015-05-03 14:00:00	23.93	25.04	23.809	25.21	25.647	23.857	23.905
2015-05-03 15:00:00	23.93	25.258	23.954	24.944	25.647	24.002	23.93
2015-05-03 16:00:00	23.978	25.162	23.905	24.798	25.38	23.954	23.954
2015-05-03 17:00:00	24.002	24.919	23.881	24.774	25.453	23.905	23.954
2015-05-03 18:00:00	24.026	24.968	23.954	24.605	25.38	24.05	23.954
2015-05-03 19:00:00	24.05	24.823	23.93	24.532	25.016	24.026	23.978
2015-05-03 20:00:00	24.05	24.774	23.905	24.291	24.895	24.002	23.978
2015-05-03 21:00:00	24.074	24.726	23.905	24.339	24.847	24.002	24.002
2015-05-03 22:00:00	24.098	24.774	23.93	24.243	24.895	24.026	24.002
2015-05-03 23:00:00	24.146	24.798	23.954	24.171	24.798	24.05	24.026
2015-05-04	24.146	24.532	23.978	24.026	24.484	24.05	24.026
2015-05-04 01:00:00	24.002	24.291	23.833	24.002	23.521	23.809	24.002
2015-05-04 02:00:00	23.833	24.195	23.761	23.833	22.92	23.665	23.978
2015-05-04 03:00:00	23.641	24.195	23.713	23.521	22.202	23.521	23.954
2015-05-04 04:00:00	23.497	24.219	23.689	23.232	21.748	23.545	23.905
2015-05-04 05:00:00	23.328	24.074	23.593	23.064	21.318	23.352	23.881
2015-05-04 06:00:00	23.328	24.219	23.328	22.657	21.151	23.448	23.737
2015-05-04 07:00:00	23.304	24.243	23.184	22.657	21.461	23.4	23.665
2015-05-04 08:00:00	23.521	24.267	23.4	23.136	22.896	23.545	23.761
2015-05-04 09:00:00	23.857	24.605	23.713	24.05	24.291	23.761	23.881
2015-05-04 10:00:00	23.954	24.895	23.905	24.508	25.016	23.881	23.954
2015-05-04 11:00:00	24.026	24.871	23.905	24.992	25.501	23.905	23.978
2015-05-04 12:00:00	24.05	24.944	23.93	24.968	26.378	23.93	23.978
2015-05-04 13:00:00	24.122	25.113	24.026	25.55	26.085	24.002	24.026
2015-05-04 14:00:00	24.146	25.38	24.146	25.355	26.475	24.146	24.05
2015-05-04 15:00:00	24.195	25.113	24.122	25.016	26.353	24.05	24.05
2015-05-04 16:00:00	24.171	24.992	24.05	24.919	25.671	24.05	24.05
2015-05-04 17:00:00	24.171	25.04	24.05	24.702	25.331	24.098	24.05
2015-05-04 18:00:00	24.195	24.919	24.026	24.653	25.258	24.05	24.074
2015-05-04 19:00:00	24.219	24.944	24.098	24.798	25.428	24.098	24.074
2015-05-04 20:00:00	24.243	24.919	24.074	24.532	25.113	24.074	24.074
2015-05-04 21:00:00	24.219	24.895	24.098	24.581	25.113	24.122	24.098
2015-05-04 22:00:00	24.243	24.702	24.05	24.267	24.726	24.098	24.098
2015-05-04 23:00:00	24.195	24.629	24.05	24.339	23.905	24.05	24.098
2015-05-05	24.219	24.653	24.05	24.267	24.339	24.074	24.098
2015-05-05 01:00:00	24.267	24.726	24.05	24.339	24.702	24.074	24.098
2015-05-05 02:00:00	24.291	24.75	24.074	24.315	24.726	24.098	24.122
2015-05-05 03:00:00	24.315	24.774	24.122	24.436	24.677	24.146	24.122
2015-05-05 04:00:00	24.315	24.774	24.098	24.436	24.677	24.122	24.122
2015-05-05 05:00:00	24.339	24.774	24.146	24.484	24.702	24.146	24.146
2015-05-05 06:00:00	24.388	24.774	24.122	24.46	24.629	24.146	24.146
2015-05-05 07:00:00	24.363	24.774	24.146	24.484	24.702	24.171	24.146
2015-05-05 08:00:00	24.363	24.798	24.146	24.484	25.137	24.146	24.171
2015-05-05 09:00:00	24.388	24.944	24.219	24.992	25.598	24.195	24.171
2015-05-05 10:00:00	24.412	24.895	24.388	24.653	26.256	24.243	24.219
2015-05-05 11:00:00	24.436	25.137	24.315	25.283	26.695	24.243	24.219
2015-05-05 12:00:00	24.484	25.065	24.412	24.919	27.481	24.291	24.243
2015-05-05 13:00:00	24.508	25.186	24.436	25.186	26.916	24.315	24.243
2015-05-05 14:00:00	24.532	25.453	24.436	25.21	27.825	24.363	24.243
2015-05-05 15:00:00	24.484	25.162	24.339	24.919	26.549	24.291	24.243
2015-05-05 16:00:00	24.484	25.113	24.315	24.895	26.646	24.291	24.243
2015-05-05 17:00:00	24.484	25.113	24.339	25.04	26.549	24.291	24.243
2015-05-05 18:00:00	24.484	25.113	24.339	25.186	26.085	24.315	24.267
2015-05-05 19:00:00	24.484	25.04	24.291	24.919	25.841	24.291	24.243
2015-05-05 20:00:00	24.484	25.016	24.315	25.016	25.744	24.291	24.267
2015-05-05 21:00:00	24.484	25.016	24.291	24.919	25.598	24.291	24.267
2015-05-05 22:00:00	24.484	25.04	24.291	24.944	25.477	24.315	24.267
2015-05-05 23:00:00	24.484	24.992	24.291	24.798	25.404	24.315	24.267
2015-05-06	24.484	25.04	24.339	24.798	25.428	24.339	24.267
2015-05-06 01:00:00	24.484	25.016	24.315	24.798	25.404	24.339	24.267
2015-05-06 02:00:00	24.508	24.992	24.291	24.798	25.355	24.315	24.291
2015-05-06 03:00:00	24.484	24.968	24.315	24.75	25.38	24.339	24.291
2015-05-06 04:00:00	24.484	24.992	24.315	24.798	25.331	24.339	24.291
2015-05-06 05:00:00	24.484	24.968	24.291	24.774	25.331	24.315	24.291
2015-05-06 06:00:00	24.508	24.944	24.291	24.75	25.258	24.315	24.291
2015-05-06 07:00:00	24.484	24.968	24.291	24.702	25.283	24.315	24.291
2015-05-06 08:00:00	24.508	24.992	24.339	24.823	25.404	24.339	24.291
2015-05-06 09:00:00	24.532	25.04	24.339	24.895	25.72	24.339	24.315
2015-05-06 10:00:00	24.557	25.065	24.532	25.04	26.085	24.412	24.339
2015-05-06 11:00:00	24.581	25.234	24.581	25.137	26.622	24.436	24.363
2015-05-06 12:00:00	24.629	25.38	24.484	25.695	27.407	24.436	24.363
2015-05-06 13:00:00	24.677	25.477	24.581	25.55	27.949	24.484	24.388
2015-05-06 14:00:00	24.702	25.428	24.532	25.55	27.579	24.46	24.388
2015-05-06 15:00:00	24.702	25.525	24.581	25.598	27.653	24.484	24.388
2015-05-06 16:00:00	24.702	25.453	24.677	25.258	26.965	24.532	24.412
2015-05-06 17:00:00	24.726	25.477	24.581	25.331	28.171	24.484	24.388
2015-05-06 18:00:00	24.677	25.331	24.508	25.404	27.161	24.46	24.388
2015-05-06 19:00:00	24.677	25.258	24.484	25.234	26.378	24.436	24.388
2015-05-06 20:00:00	24.677	25.21	24.46	25.137	26.158	24.436	24.388
2015-05-06 21:00:00	24.677	25.21	24.46	25.162	26.085	24.436	24.388
2015-05-06 22:00:00	24.677	25.234	24.46	25.186	26.036	24.46	24.388
2015-05-06 23:00:00	24.677	25.186	24.46	25.065	25.89	24.436	24.388
2015-05-07	24.677	25.234	24.484	25.089	25.89	24.484	24.388
2015-05-07 01:00:00	24.677	25.21	24.484	25.04	25.841	24.46	24.388
2015-05-07 02:00:00	24.677	25.21	24.484	25.065	25.817	24.484	24.388
2015-05-07 03:00:00	24.677	25.186	24.46	24.944	25.695	24.484	24.388
2015-05-07 04:00:00	24.653	25.162	24.508	25.016	25.695	24.484	24.412
2015-05-07 05:00:00	24.653	25.162	24.484	24.968	25.671	24.484	24.412
2015-05-07 06:00:00	24.677	25.162	24.484	24.944	25.623	24.484	24.412
2015-05-07 07:00:00	24.677	25.162	24.484	24.944	25.647	24.484	24.412
2015-05-07 08:00:00	24.677	25.21	24.532	25.186	25.841	24.484	24.436
2015-05-07 09:00:00	24.702	25.21	24.557	25.38	26.158	24.484	24.436
2015-05-07 10:00:00	24.726	25.574	24.677	25.55	27.063	24.581	24.46
2015-05-07 11:00:00	24.823	25.671	24.75	25.963	27.136	24.653	24.46
2015-05-07 12:00:00	24.75	25.647	24.677	25.793	26.965	24.629	24.484
2015-05-07 13:00:00	24.774	25.598	24.677	25.574	26.842	24.629	24.484
2015-05-07 14:00:00	24.798	25.671	24.726	25.841	26.646	24.653	24.484
2015-05-07 15:00:00	24.798	25.768	24.726	26.134	27.259	24.653	24.508
2015-05-07 16:00:00	24.823	25.695	24.726	25.987	27.456	24.677	24.508
2015-05-07 17:00:00	24.823	25.55	24.702	25.89	27.014	24.629	24.508
2015-05-07 18:00:00	24.798	25.453	24.653	25.55	26.646	24.605	24.484
2015-05-07 19:00:00	24.75	25.38	24.629	25.283	26.329	24.581	24.484
2015-05-07 20:00:00	24.75	25.307	24.581	25.283	26.061	24.581	24.484
2015-05-07 21:00:00	24.75	25.307	24.581	25.234	26.036	24.581	24.484
2015-05-07 22:00:00	24.774	25.331	24.581	25.355	26.061	24.581	24.484
2015-05-07 23:00:00	24.774	25.307	24.605	25.234	25.939	24.581	24.484
2015-05-08	24.75	25.283	24.581	25.21	25.817	24.581	24.484
2015-05-08 01:00:00	24.75	25.283	24.581	25.162	25.89	24.581	24.484
2015-05-08 02:00:00	24.75	25.307	24.581	25.113	25.841	24.581	24.484
2015-05-08 03:00:00	24.75	25.307	24.629	25.162	25.793	24.605	24.508
2015-05-08 04:00:00	24.75	25.283	24.581	25.21	25.817	24.605	24.508
2015-05-08 05:00:00	24.75	25.283	24.605	25.21	25.72	24.605	24.508
2015-05-08 06:00:00	24.774	25.283	24.605	25.21	25.768	24.605	24.508
2015-05-08 07:00:00	24.774	25.283	24.605	25.186	25.793	24.605	24.508
2015-05-08 08:00:00	24.774	25.258	24.653	25.21	25.89	24.605	24.508
2015-05-08 09:00:00	24.798	25.501	24.702	25.55	26.5	24.677	24.532
2015-05-08 10:00:00	24.823	25.453	24.702	25.866	26.891	24.653	24.532
2015-05-08 11:00:00	24.823	25.453	24.726	25.574	28.147	24.653	24.557
2015-05-08 12:00:00	24.823	25.623	24.847	26.109	28.023	24.702	24.557
2015-05-08 13:00:00	24.847	25.793	24.798	26.207	27.284	24.702	24.557
2015-05-08 14:00:00	24.847	25.939	24.798	25.793	27.284	24.726	24.557
2015-05-08 15:00:00	24.847	25.647	24.774	26.451	26.965	24.702	24.581
2015-05-08 16:00:00	24.847	25.598	24.798	26.402	26.524	24.677	24.581
2015-05-08 17:00:00	24.847	25.598	24.726	25.866	27.063	24.677	24.581
2015-05-08 18:00:00	24.823	25.525	24.702	25.768	26.671	24.677	24.557
2015-05-08 19:00:00	24.823	25.477	24.677	25.744	26.378	24.653	24.557
2015-05-08 20:00:00	24.823	25.453	24.677	25.647	26.329	24.677	24.557
2015-05-08 21:00:00	24.823	25.477	24.677	25.598	26.231	24.677	24.557
2015-05-08 22:00:00	24.823	25.501	24.702	25.501	26.207	24.677	24.557
2015-05-08 23:00:00	24.823	25.428	24.677	25.525	26.182	24.677	24.557
2015-05-09	24.847	25.453	24.677	25.453	26.085	24.677	24.581
2015-05-09 01:00:00	24.847	25.428	24.677	25.404	26.036	24.677	24.581
2015-05-09 02:00:00	24.847	25.428	24.677	25.453	26.061	24.677	24.557
2015-05-09 03:00:00	24.823	25.404	24.677	25.355	25.963	24.677	24.581
2015-05-09 04:00:00	24.847	25.38	24.677	25.307	25.963	24.677	24.581
2015-05-09 05:00:00	24.823	25.38	24.677	25.307	25.866	24.677	24.581
2015-05-09 06:00:00	24.847	25.355	24.702	25.234	25.866	24.677	24.581
2015-05-09 07:00:00	24.847	25.38	24.677	25.355	25.914	24.677	24.581
2015-05-09 08:00:00	24.823	25.404	24.702	25.525	26.158	24.677	24.581
2015-05-09 09:00:00	24.847	25.501	24.726	25.768	26.402	24.702	24.605
2015-05-09 10:00:00	24.871	25.671	24.823	25.939	27.235	24.75	24.605
2015-05-09 11:00:00	24.895	25.647	24.798	26.378	27.604	24.726	24.605
2015-05-09 12:00:00	24.944	25.793	24.823	26.598	27.382	24.75	24.629
2015-05-09 13:00:00	24.919	26.134	24.895	26.378	27.604	24.823	24.629
2015-05-09 14:00:00	24.944	26.109	24.968	26.549	27.431	24.823	24.653
2015-05-09 15:00:00	24.968	25.939	24.944	26.842	27.431	24.871	24.653
2015-05-09 16:00:00	24.992	25.987	24.968	26.818	27.382	24.871	24.677
2015-05-09 17:00:00	24.992	25.841	24.919	26.451	26.842	24.823	24.653
2015-05-09 18:00:00	24.968	25.817	24.871	26.304	26.744	24.823	24.653
2015-05-09 19:00:00	24.968	25.671	24.823	26.012	26.622	24.774	24.653
2015-05-09 20:00:00	24.944	25.623	24.798	25.939	26.451	24.774	24.629
2015-05-09 21:00:00	24.944	25.695	24.798	25.817	26.451	24.798	24.629
2015-05-09 22:00:00	24.944	25.598	24.774	25.817	26.304	24.774	24.629
2015-05-09 23:00:00	24.944	25.574	24.774	25.744	26.28	24.774	24.629
2015-05-10	24.944	25.55	24.774	25.768	26.182	24.75	24.653
2015-05-10 01:00:00	24.944	25.55	24.774	25.695	26.134	24.75	24.653
2015-05-10 02:00:00	24.944	25.525	24.774	25.744	26.134	24.75	24.653
2015-05-10 03:00:00	24.944	25.55	24.798	25.768	26.182	24.75	24.653
2015-05-10 04:00:00	24.919	25.525	24.774	25.695	26.109	24.75	24.653
2015-05-10 05:00:00	24.919	25.501	24.774	25.598	26.061	24.726	24.653
2015-05-10 06:00:00	24.919	25.453	24.75	25.525	25.987	24.726	24.653
2015-05-10 07:00:00	24.871	25.453	24.75	25.453	26.012	24.75	24.653
2015-05-10 08:00:00	24.871	25.453	24.75	25.55	26.426	24.726	24.653
2015-05-10 09:00:00	24.895	25.55	24.798	25.768	26.818	24.774	24.653
2015-05-10 10:00:00	24.895	25.647	24.823	25.866	27.112	24.774	24.677
2015-05-10 11:00:00	24.919	25.623	24.823	26.329	28.072	24.774	24.677
2015-05-10 12:00:00	24.968	26.085	24.968	26.549	27.875	24.871	24.677
2015-05-10 13:00:00	25.016	26.012	25.065	26.94	27.382	24.895	24.702
2015-05-10 14:00:00	25.016	25.939	24.992	26.524	28.518	24.871	24.702
2015-05-10 15:00:00	25.016	25.89	24.944	26.622	28.369	24.871	24.702
2015-05-10 16:00:00	25.016	25.866	24.919	26.818	27.85	24.823	24.702
2015-05-10 17:00:00	25.016	25.793	24.871	26.475	27.801	24.798	24.702
2015-05-10 18:00:00	24.992	25.72	24.871	26.304	27.235	24.798	24.702
2015-05-10 19:00:00	24.968	25.671	24.847	26.158	26.867	24.798	24.702
2015-05-10 20:00:00	24.968	25.598	24.823	25.939	26.524	24.774	24.677
2015-05-10 21:00:00	24.944	25.598	24.798	25.841	26.475	24.774	24.677
2015-05-10 22:00:00	24.944	25.55	24.798	25.817	26.378	24.774	24.677
2015-05-10 23:00:00	24.944	25.525	24.798	25.768	26.329	24.774	24.677
2015-05-11	24.944	25.55	24.798	25.695	26.329	24.774	24.677
2015-05-11 01:00:00	24.944	25.525	24.774	25.671	26.256	24.774	24.677
2015-05-11 02:00:00	24.919	25.501	24.774	25.598	26.109	24.75	24.677
2015-05-11 03:00:00	24.895	25.501	24.774	25.574	26.061	24.774	24.677
2015-05-11 04:00:00	24.895	25.477	24.774	25.574	26.036	24.75	24.677
2015-05-11 05:00:00	24.895	25.453	24.75	25.477	25.939	24.75	24.677
2015-05-11 06:00:00	24.919	25.453	24.75	25.404	25.841	24.75	24.677
2015-05-11 07:00:00	24.871	25.453	24.774	25.501	25.939	24.75	24.677
2015-05-11 08:00:00	24.871	25.501	24.774	25.72	26.231	24.75	24.677
2015-05-11 09:00:00	24.919	25.598	24.823	26.134	26.598	24.774	24.702
2015-05-11 10:00:00	24.944	25.598	24.871	26.036	27.112	24.774	24.702
2015-05-11 11:00:00	24.944	25.817	24.919	25.841	28.617	24.823	24.702
2015-05-11 12:00:00	24.968	25.817	24.871	26.256	29.165	24.798	24.702
2015-05-11 13:00:00	24.992	25.914	24.919	26.158	28.468	24.823	24.702
2015-05-11 14:00:00	24.992	25.744	25.089	26.28	28.023	24.895	24.75
2015-05-11 15:00:00	24.992	25.817	24.895	26.622	28.147	24.823	24.726
2015-05-11 16:00:00	24.992	25.914	24.919	26.524	28.394	24.847	24.726
2015-05-11 17:00:00	25.016	25.89	24.919	26.28	27.038	24.871	24.726
2015-05-11 18:00:00	24.992	25.793	24.871	26.207	26.867	24.823	24.726
2015-05-11 19:00:00	24.992	25.695	24.847	26.036	26.793	24.823	24.702
2015-05-11 20:00:00	24.992	25.671	24.823	25.939	26.695	24.823	24.702
2015-05-11 21:00:00	24.992	25.647	24.847	25.914	26.524	24.823	24.726
2015-05-11 22:00:00	24.968	25.671	24.847	26.012	26.524	24.823	24.726
2015-05-11 23:00:00	24.992	25.623	24.847	25.939	26.378	24.823	24.726
2015-05-12	24.992	25.598	24.823	25.841	26.402	24.823	24.726
2015-05-12 01:00:00	25.016	25.598	24.823	25.793	26.329	24.798	24.726
2015-05-12 02:00:00	25.016	25.598	24.823	25.817	26.256	24.798	24.726
2015-05-12 03:00:00	24.992	25.598	24.823	25.72	26.231	24.798	24.726
2015-05-12 04:00:00	24.992	25.55	24.823	25.72	26.158	24.798	24.726
2015-05-12 05:00:00	24.992	25.598	24.847	25.72	26.207	24.823	24.726
2015-05-12 06:00:00	25.016	25.55	24.823	25.623	26.134	24.823	24.726
2015-05-12 07:00:00	25.016	25.574	24.823	25.647	26.134	24.823	24.726
2015-05-12 08:00:00	25.016	25.623	24.871	25.866	26.28	24.823	24.726
2015-05-12 09:00:00	25.016	25.72	24.919	26.353	26.573	24.847	24.75
2015-05-12 10:00:00	25.065	25.939	24.968	26.549	26.867	24.895	24.75
2015-05-12 11:00:00	25.089	26.085	25.04	26.769	27.358	24.895	24.774
2015-05-12 12:00:00	25.113	26.256	25.089	26.94	27.702	24.992	24.798
2015-05-12 13:00:00	25.137	26.182	25.089	27.358	27.382	24.968	24.798
2015-05-12 14:00:00	25.162	26.182	25.089	26.818	27.727	24.992	24.798
2015-05-12 15:00:00	25.162	26.085	25.089	27.087	27.53	25.016	24.823
2015-05-12 16:00:00	25.162	26.158	25.089	26.94	27.284	25.016	24.823
2015-05-12 17:00:00	25.137	26.182	25.089	26.622	27.21	25.016	24.798
2015-05-12 18:00:00	25.113	26.036	25.04	26.475	26.818	24.992	24.798
2015-05-12 19:00:00	25.113	26.061	25.04	26.182	26.72	24.992	24.798
2015-05-12 20:00:00	25.089	25.841	24.968	26.036	26.549	24.944	24.798
2015-05-12 21:00:00	25.089	25.793	24.944	25.963	26.475	24.919	24.774
2015-05-12 22:00:00	25.065	25.768	24.944	25.963	26.402	24.919	24.774
2015-05-12 23:00:00	25.065	25.768	24.919	25.744	26.402	24.919	24.774
2015-05-13	25.065	25.72	24.919	25.793	26.378	24.895	24.774
2015-05-13 01:00:00	25.065	25.671	24.919	25.768	26.207	24.895	24.774
2015-05-13 02:00:00	25.04	25.647	24.895	25.72	26.182	24.895	24.774
2015-05-13 03:00:00	25.04	25.647	24.895	25.647	26.085	24.895	24.774
2015-05-13 04:00:00	25.016	25.598	24.895	25.574	26.036	24.871	24.774
2015-05-13 05:00:00	25.016	25.525	24.895	25.453	25.914	24.871	24.774
2015-05-13 06:00:00	25.016	25.404	24.871	25.38	25.768	24.847	24.774
2015-05-13 07:00:00	25.016	25.404	24.847	25.404	25.671	24.847	24.774
2015-05-13 08:00:00	25.016	25.647	24.895	25.841	26.231	24.871	24.774
2015-05-13 09:00:00	25.04	25.817	24.968	25.841	27.161	24.895	24.798
2015-05-13 10:00:00	25.065	25.914	25.065	26.061	27.407	24.944	24.823
2015-05-13 11:00:00	25.065	26.353	25.065	26.158	27.85	24.968	24.798
2015-05-13 12:00:00	25.065	25.89	25.04	26.744	27.284	24.919	24.823
2015-05-13 13:00:00	25.089	26.085	25.065	26.891	27.53	24.968	24.823
2015-05-13 14:00:00	25.089	25.987	24.992	27.014	27.481	24.919	24.823
2015-05-13 15:00:00	25.065	26.036	25.016	27.161	27.456	24.944	24.823
2015-05-13 16:00:00	25.065	25.987	25.04	27.235	27.063	24.919	24.823
2015-05-13 17:00:00	25.065	26.426	25.162	26.475	27.358	25.04	24.823
2015-05-13 18:00:00	25.065	26.085	25.04	26.426	27.014	24.968	24.823
2015-05-13 19:00:00	25.04	25.89	24.944	26.036	26.598	24.919	24.798
2015-05-13 20:00:00	25.04	25.817	24.944	25.963	26.549	24.895	24.798
2015-05-13 21:00:00	25.04	25.793	24.919	25.817	26.475	24.895	24.798
2015-05-13 22:00:00	25.04	25.744	24.919	25.89	26.475	24.895	24.798
2015-05-13 23:00:00	25.04	25.768	24.944	25.817	26.426	24.919	24.798
2015-05-14	25.04	25.695	24.895	25.793	26.329	24.895	24.798
2015-05-14 01:00:00	25.016	25.647	24.895	25.647	26.256	24.871	24.798
2015-05-14 02:00:00	25.016	25.647	24.895	25.671	26.036	24.871	24.798
2015-05-14 03:00:00	25.016	25.501	24.895	25.501	25.793	24.871	24.798
2015-05-14 04:00:00	25.016	25.428	24.871	25.355	25.55	24.847	24.798
2015-05-14 05:00:00	24.992	25.38	24.823	25.428	25.453	24.823	24.798
2015-05-14 06:00:00	25.016	25.38	24.823	25.38	25.477	24.823	24.798
2015-05-14 07:00:00	25.016	25.428	24.847	25.38	25.793	24.823	24.798
2015-05-14 08:00:00	25.016	25.598	24.871	25.695	26.231	24.847	24.798
2015-05-14 09:00:00	25.04	25.695	24.992	25.744	26.695	24.895	24.823
2015-05-14 10:00:00	25.065	25.793	25.04	26.231	26.818	24.919	24.823
2015-05-14 11:00:00	25.065	25.963	25.089	26.671	27.677	24.968	24.823
2015-05-14 12:00:00	25.089	25.866	25.016	26.329	27.751	24.919	24.823
2015-05-14 13:00:00	25.137	26.036	25.089	26.549	27.186	24.968	24.847
2015-05-14 14:00:00	25.089	25.768	25.186	25.817	26.671	24.992	24.847
2015-05-14 15:00:00	25.065	25.817	25.065	26.134	27.087	24.944	24.847
2015-05-14 16:00:00	25.113	26.085	25.137	26.916	27.259	24.992	24.847
2015-05-14 17:00:00	25.113	26.012	25.113	26.622	27.136	24.992	24.871
2015-05-14 18:00:00	25.113	25.939	25.04	26.671	27.161	24.968	24.847
2015-05-14 19:00:00	25.065	25.841	24.968	26.182	26.72	24.919	24.823
2015-05-14 20:00:00	25.065	25.768	24.944	26.109	26.549	24.919	24.823
2015-05-14 21:00:00	25.065	25.744	24.968	26.134	26.451	24.919	24.823
2015-05-14 22:00:00	25.065	25.72	24.944	26.036	26.426	24.919	24.823
2015-05-14 23:00:00	25.065	25.744	24.944	25.939	26.378	24.919	24.823
2015-05-15	25.065	25.72	24.919	25.939	26.378	24.895	24.823
2015-05-15 01:00:00	25.065	25.72	24.944	25.841	26.353	24.895	24.823
2015-05-15 02:00:00	25.065	25.744	24.944	25.574	26.28	24.919	24.823
2015-05-15 03:00:00	25.065	25.623	24.944	25.598	25.671	24.895	24.823
2015-05-15 04:00:00	25.04	25.525	24.919	25.55	25.501	24.871	24.823
2015-05-15 05:00:00	25.04	25.623	24.919	25.744	26.012	24.895	24.823
2015-05-15 06:00:00	25.065	25.647	24.944	25.768	26.061	24.895	24.823
2015-05-15 07:00:00	25.065	25.647	24.919	25.817	26.085	24.895	24.823
2015-05-15 08:00:00	25.065	25.744	24.992	26.158	26.231	24.919	24.847
2015-05-15 09:00:00	25.089	25.939	25.04	26.158	27.014	24.968	24.847
2015-05-15 10:00:00	25.113	25.939	25.089	26.256	26.989	24.968	24.871
2015-05-15 11:00:00	25.137	25.939	25.137	26.744	27.53	24.992	24.871
2015-05-15 12:00:00	25.137	26.012	25.186	27.014	27.604	25.016	24.871
2015-05-15 13:00:00	25.137	26.109	25.137	27.186	27.579	25.016	24.871
2015-05-15 14:00:00	25.162	26.378	25.162	27.431	27.776	25.065	24.895
2015-05-15 15:00:00	25.186	26.256	25.186	27.21	27.801	25.04	24.895
2015-05-15 16:00:00	25.186	26.085	25.137	27.136	27.702	25.016	24.895
2015-05-15 17:00:00	25.186	25.987	25.113	26.378	27.924	25.016	24.895
2015-05-15 18:00:00	25.162	25.939	25.065	26.671	27.308	24.992	24.871
2015-05-15 19:00:00	25.137	25.89	25.016	26.5	27.038	24.968	24.871
2015-05-15 20:00:00	25.137	25.841	25.016	26.231	26.818	24.968	24.871
2015-05-15 21:00:00	25.137	25.817	25.016	26.109	26.695	24.968	24.871
2015-05-15 22:00:00	25.137	25.841	24.992	26.109	26.72	24.968	24.871
2015-05-15 23:00:00	25.137	25.817	25.016	26.109	26.598	24.968	24.871
2015-05-16	25.162	25.793	24.992	25.987	26.524	24.968	24.871
2015-05-16 01:00:00	25.137	25.817	24.992	26.085	26.524	24.968	24.871
2015-05-16 02:00:00	25.137	25.793	24.992	26.036	26.378	24.968	24.871
2015-05-16 03:00:00	25.137	25.793	25.016	26.036	26.378	24.968	24.871
2015-05-16 04:00:00	25.137	25.768	25.016	25.987	26.329	24.968	24.871
2015-05-16 05:00:00	25.137	25.744	25.016	25.866	26.28	24.968	24.871
2015-05-16 06:00:00	25.162	25.744	25.016	25.841	26.28	24.992	24.871
2015-05-16 07:00:00	25.137	25.768	25.016	25.963	26.353	24.992	24.871
2015-05-16 08:00:00	25.162	25.866	25.065	26.231	26.573	24.992	24.895
2015-05-16 09:00:00	25.186	25.987	25.137	26.182	27.161	25.065	24.895
2015-05-16 10:00:00	25.21	26.085	25.186	26.451	27.53	25.089	24.919
2015-05-16 11:00:00	25.234	26.353	25.21	26.646	28.493	25.113	24.919
2015-05-16 12:00:00	25.258	26.256	25.21	26.72	28.171	25.089	24.919
2015-05-16 13:00:00	25.283	26.256	25.258	27.112	27.825	25.113	24.944
2015-05-16 14:00:00	25.307	26.061	25.355	26.573	27.924	25.137	24.968
2015-05-16 15:00:00	25.307	26.061	25.258	26.695	27.825	25.089	24.968
2015-05-16 16:00:00	25.307	26.109	25.355	26.451	28.196	25.137	24.968
2015-05-16 17:00:00	25.307	26.134	25.21	26.5	27.751	25.089	24.944
2015-05-16 18:00:00	25.283	26.061	25.186	26.524	27.604	25.089	24.944
2015-05-16 19:00:00	25.258	25.963	25.137	26.5	27.087	25.065	24.919
2015-05-16 20:00:00	25.234	25.987	25.137	26.402	26.965	25.065	24.919
2015-05-16 21:00:00	25.21	25.963	25.137	26.28	26.842	25.04	24.919
2015-05-16 22:00:00	25.21	25.939	25.113	26.329	26.744	25.04	24.919
2015-05-16 23:00:00	25.21	25.914	25.089	26.231	26.671	25.04	24.919
2015-05-17	25.21	25.866	25.113	26.207	26.622	25.04	24.919
2015-05-17 01:00:00	25.21	25.89	25.089	26.182	26.549	25.04	24.919
2015-05-17 02:00:00	25.21	25.89	25.089	26.109	26.475	25.04	24.919
2015-05-17 03:00:00	25.21	25.841	25.089	25.939	26.451	25.04	24.919
2015-05-17 04:00:00	25.21	25.817	25.065	25.939	26.451	25.04	24.919
2015-05-17 05:00:00	25.21	25.793	25.089	25.939	26.378	25.04	24.919
2015-05-17 06:00:00	25.21	25.841	25.089	26.012	26.378	25.065	24.919
2015-05-17 07:00:00	25.186	25.841	25.089	26.012	26.426	25.04	24.919
2015-05-17 08:00:00	25.186	25.866	25.113	26.231	26.646	25.04	24.944
2015-05-17 09:00:00	25.21	25.987	25.162	26.329	27.161	25.065	24.944
2015-05-17 10:00:00	25.21	25.939	25.307	26.353	27.259	25.113	24.968
2015-05-17 11:00:00	25.258	26.182	25.258	26.671	28.048	25.113	24.968
2015-05-17 12:00:00	25.258	26.207	25.234	26.818	27.751	25.137	24.968
2015-05-17 13:00:00	25.283	26.28	25.283	26.842	27.899	25.162	24.992
2015-05-17 14:00:00	25.307	26.256	25.21	26.646	28.891	25.137	24.968
2015-05-17 15:00:00	25.331	26.231	25.234	26.989	29.24	25.137	24.968
2015-05-17 16:00:00	25.283	25.987	25.283	26.5	27.899	25.113	24.968
2015-05-17 17:00:00	25.258	26.134	25.258	27.235	27.284	25.113	24.992
2015-05-17 18:00:00	25.258	26.109	25.234	27.014	27.505	25.089	24.968
2015-05-17 19:00:00	25.234	25.963	25.137	26.524	26.965	25.065	24.968
2015-05-17 20:00:00	25.21	25.914	25.113	26.378	26.94	25.065	24.968
2015-05-17 21:00:00	25.21	25.939	25.113	26.353	26.842	25.065	24.968
2015-05-17 22:00:00	25.21	25.939	25.113	26.329	26.744	25.065	24.968
2015-05-17 23:00:00	25.21	25.89	25.113	26.231	26.744	25.065	24.968
2015-05-18	25.21	25.89	25.113	26.182	26.671	25.065	24.968
2015-05-18 01:00:00	25.21	25.866	25.113	26.085	26.598	25.065	24.968
2015-05-18 02:00:00	25.21	25.866	25.089	26.061	26.573	25.065	24.968
2015-05-18 03:00:00	25.21	25.841	25.113	25.987	26.475	25.065	24.968
2015-05-18 04:00:00	25.21	25.817	25.089	25.987	26.402	25.04	24.944
2015-05-18 05:00:00	25.21	25.841	25.089	26.036	26.378	25.065	24.968
2015-05-18 06:00:00	25.21	25.793	25.089	25.939	26.353	25.065	24.968
2015-05-18 07:00:00	25.21	25.817	25.089	25.841	26.426	25.065	24.968
2015-05-18 08:00:00	25.21	25.963	25.162	26.304	26.867	25.089	24.968
2015-05-18 09:00:00	25.234	26.036	25.21	26.769	27.063	25.089	24.992
2015-05-18 10:00:00	25.234	26.109	25.234	26.965	27.382	25.137	24.992
2015-05-18 11:00:00	25.258	26.036	25.234	26.28	27.924	25.113	24.992
2015-05-18 12:00:00	25.283	26.329	25.283	26.965	27.85	25.21	25.016
2015-05-18 13:00:00	25.307	26.5	25.38	27.431	27.481	25.21	25.04
2015-05-18 14:00:00	25.307	26.818	25.55	27.407	28.072	25.38	25.065
2015-05-18 15:00:00	25.307	26.353	25.38	26.867	27.136	25.283	25.016
2015-05-18 16:00:00	25.283	25.963	25.307	26.061	26.451	25.162	25.016
2015-05-18 17:00:00	25.258	26.036	25.258	26.231	26.695	25.137	25.016
2015-05-18 18:00:00	25.283	26.061	25.258	26.28	26.72	25.162	25.016
2015-05-18 19:00:00	25.258	26.012	25.21	26.109	26.524	25.113	25.016
2015-05-18 20:00:00	25.258	25.987	25.21	26.036	26.378	25.113	25.016
2015-05-18 21:00:00	25.234	25.939	25.186	26.036	26.353	25.113	25.016
2015-05-18 22:00:00	25.234	25.939	25.186	25.987	26.329	25.113	25.016
2015-05-18 23:00:00	25.234	25.914	25.186	25.987	26.256	25.113	25.016
2015-05-19	25.234	25.914	25.186	25.987	26.207	25.113	25.016
2015-05-19 01:00:00	25.234	25.939	25.162	26.109	26.231	25.113	25.016
2015-05-19 02:00:00	25.234	25.866	25.162	25.987	26.182	25.113	25.016
2015-05-19 03:00:00	25.234	25.744	25.162	25.817	25.817	25.113	24.992
2015-05-19 04:00:00	25.186	25.623	25.113	25.671	25.21	25.04	24.992
2015-05-19 05:00:00	24.992	25.501	25.016	25.525	24.315	24.895	24.992
2015-05-19 06:00:00	24.871	25.355	24.895	25.258	23.857	24.726	24.944
2015-05-19 07:00:00	24.702	25.501	24.919	25.016	23.665	24.798	24.919
2015-05-19 08:00:00	24.871	25.477	24.968	25.258	25.016	24.895	24.944
2015-05-19 09:00:00	25.04	25.817	25.113	25.987	26.134	25.016	24.968
2015-05-19 10:00:00	25.113	26.085	25.21	26.5	26.573	25.089	24.992
2015-05-19 11:00:00	25.162	26.28	25.307	26.94	26.891	25.162	25.016
2015-05-19 12:00:00	25.162	26.304	25.258	27.014	27.21	25.162	25.016
2015-05-19 13:00:00	25.186	26.818	25.404	26.72	27.974	25.258	25.016
2015-05-19 14:00:00	25.21	26.353	25.283	27.161	27.358	25.162	25.016
2015-05-19 15:00:00	25.21	26.353	25.258	27.21	27.161	25.137	25.016
2015-05-19 16:00:00	25.21	26.304	25.258	27.136	27.161	25.162	25.016
2015-05-19 17:00:00	25.21	26.207	25.234	27.063	27.161	25.137	25.016
2015-05-19 18:00:00	25.21	26.109	25.258	26.891	26.867	25.113	25.016
2015-05-19 19:00:00	25.21	26.036	25.162	26.451	26.842	25.089	25.016
2015-05-19 20:00:00	25.186	25.987	25.137	26.378	26.573	25.089	25.016
2015-05-19 21:00:00	25.186	25.963	25.137	26.329	26.549	25.089	24.992
2015-05-19 22:00:00	25.186	25.987	25.162	26.329	26.573	25.089	25.016
2015-05-19 23:00:00	25.186	25.939	25.137	26.231	26.402	25.089	25.016
2015-05-20	25.162	25.914	25.137	26.134	26.329	25.065	24.992
2015-05-20 01:00:00	25.162	25.89	25.113	26.085	26.304	25.065	24.992
2015-05-20 02:00:00	25.162	25.89	25.113	25.987	26.182	25.065	24.992
2015-05-20 03:00:00	25.137	25.768	25.089	25.89	25.89	25.065	24.992
2015-05-20 04:00:00	25.113	25.55	25.016	25.647	25.428	24.992	24.968
2015-05-20 05:00:00	24.895	25.234	24.774	25.55	24.291	24.677	24.895
2015-05-20 06:00:00	24.726	25.283	24.798	25.065	23.521	24.605	24.895
2015-05-20 07:00:00	24.581	25.331	24.798	24.919	23.737	24.605	24.871
2015-05-20 08:00:00	24.823	25.55	24.895	25.283	25.404	24.823	24.919
2015-05-20 09:00:00	24.968	25.793	25.04	26.012	26.402	24.944	24.944
2015-05-20 10:00:00	25.04	25.914	25.089	25.963	27.087	24.992	24.968
2015-05-20 11:00:00	25.065	25.914	25.162	26.378	27.21	25.016	24.968
2015-05-20 12:00:00	25.113	25.987	25.21	26.402	28.369	25.04	24.992
2015-05-20 13:00:00	25.162	25.866	25.355	26.061	28.32	25.089	25.016
2015-05-20 14:00:00	25.186	26.158	25.258	26.524	28.518	25.113	25.016
2015-05-20 15:00:00	25.21	26.036	25.258	26.622	27.702	25.065	25.016
2015-05-20 16:00:00	25.21	25.987	25.258	26.329	28.345	25.089	25.016
2015-05-20 17:00:00	25.186	25.987	25.21	26.134	27.949	25.065	25.016
2015-05-20 18:00:00	25.186	25.987	25.162	26.329	27.505	25.065	25.016
2015-05-20 19:00:00	25.162	25.866	25.162	25.987	26.989	25.04	24.992
2015-05-20 20:00:00	25.137	25.866	25.113	26.061	26.891	25.016	24.992
2015-05-20 21:00:00	25.113	25.866	25.113	26.085	26.573	25.04	24.992
2015-05-20 22:00:00	25.113	25.841	25.113	26.036	26.671	25.04	24.992
2015-05-20 23:00:00	25.113	25.817	25.113	25.939	26.475	25.04	24.992
2015-05-21	25.113	25.793	25.089	25.939	26.378	25.04	24.992
2015-05-21 01:00:00	25.113	25.768	25.089	25.866	26.256	25.016	24.992
2015-05-21 02:00:00	25.089	25.647	25.065	25.793	26.036	25.016	24.992
2015-05-21 03:00:00	25.089	25.525	25.016	25.647	25.793	24.968	24.968
2015-05-21 04:00:00	25.089	25.477	24.992	25.671	25.598	24.968	24.968
2015-05-21 05:00:00	25.04	25.38	24.919	25.501	25.04	24.847	24.944
2015-05-21 06:00:00	24.871	25.162	24.726	25.307	24.171	24.605	24.871
2015-05-21 07:00:00	24.629	25.016	24.581	25.234	23.857	24.388	24.798
2015-05-21 08:00:00	24.871	25.477	24.823	25.55	25.647	24.726	24.871
2015-05-21 09:00:00	24.968	25.768	25.04	26.109	26.329	24.895	24.919
2015-05-21 10:00:00	25.016	25.939	25.065	26.231	26.94	24.944	24.944
2015-05-21 11:00:00	25.065	25.89	25.113	26.646	27.235	24.968	24.968
2015-05-21 12:00:00	25.113	26.085	25.186	26.744	27.259	25.016	24.992
2015-05-21 13:00:00	25.137	26.012	25.137	26.916	27.776	25.016	24.968
2015-05-21 14:00:00	25.137	26.085	25.162	26.989	27.505	25.04	24.968
2015-05-21 15:00:00	25.162	26.256	25.21	26.867	28.642	25.065	24.992
2015-05-21 16:00:00	25.186	26.231	25.234	26.671	27.776	25.113	24.992
2015-05-21 17:00:00	25.186	25.987	25.162	26.402	27.554	25.04	24.992
2015-05-21 18:00:00	25.162	25.939	25.113	26.549	27.358	25.016	24.992
2015-05-21 19:00:00	25.137	25.914	25.089	26.426	26.916	25.016	24.968
2015-05-21 20:00:00	25.113	25.866	25.089	26.28	26.598	25.016	24.968
2015-05-21 21:00:00	25.113	25.841	25.065	26.182	26.598	25.016	24.968
2015-05-21 22:00:00	25.113	25.841	25.065	26.012	26.5	25.016	24.968
2015-05-21 23:00:00	25.089	25.793	25.065	25.987	26.5	24.992	24.968
2015-05-22	25.089	25.695	25.04	25.744	26.158	24.992	24.968
2015-05-22 01:00:00	25.065	25.574	24.992	25.623	25.404	24.944	24.968
2015-05-22 02:00:00	24.968	25.355	24.871	25.501	24.798	24.798	24.919
2015-05-22 03:00:00	24.798	25.113	24.677	25.331	24.074	24.532	24.847
2015-05-22 04:00:00	24.726	25.21	24.75	25.089	23.905	24.532	24.871
2015-05-22 05:00:00	24.532	25.234	24.702	24.798	23.304	24.46	24.847
2015-05-22 06:00:00	24.436	25.065	24.605	24.653	22.968	24.315	24.798
2015-05-22 07:00:00	24.243	24.944	24.532	24.581	22.944	24.219	24.774
2015-05-22 08:00:00	24.581	25.283	24.702	25.089	24.992	24.557	24.823
2015-05-22 09:00:00	24.774	25.647	24.895	25.793	26.28	24.75	24.871
2015-05-22 10:00:00	24.847	25.793	25.04	26.182	26.524	24.871	24.895
2015-05-22 11:00:00	24.919	25.987	25.016	26.231	26.965	24.871	24.895
2015-05-22 12:00:00	24.968	25.89	25.113	26.622	27.038	24.919	24.919
2015-05-22 13:00:00	25.016	25.987	25.089	26.304	27.727	24.944	24.919
2015-05-22 14:00:00	25.089	25.939	25.137	26.744	27.924	24.944	24.944
2015-05-22 15:00:00	25.065	25.963	25.258	26.329	27.481	25.016	24.968
2015-05-22 16:00:00	25.113	26.28	25.186	26.744	27.751	25.04	24.968
2015-05-22 17:00:00	25.089	26.085	25.162	26.378	27.481	25.016	24.968
2015-05-22 18:00:00	25.113	26.207	25.137	26.573	27.21	25.016	24.968
2015-05-22 19:00:00	25.089	25.914	25.089	26.671	26.891	24.968	24.968
2015-05-22 20:00:00	25.089	25.866	25.065	26.329	26.622	24.968	24.944
2015-05-22 21:00:00	25.089	25.866	25.065	26.304	26.573	24.968	24.944
2015-05-22 22:00:00	25.089	25.866	25.065	26.28	26.475	24.968	24.944
2015-05-22 23:00:00	25.089	25.866	25.065	26.109	26.524	24.968	24.944
2015-05-23	25.089	25.817	25.04	26.085	26.353	24.968	24.944
2015-05-23 01:00:00	25.089	25.817	25.04	26.036	26.329	24.968	24.944
2015-05-23 02:00:00	25.113	25.841	25.065	25.939	26.304	24.968	24.944
2015-05-23 03:00:00	25.113	25.841	25.065	25.817	26.329	24.968	24.944
2015-05-23 04:00:00	25.089	25.598	25.04	25.598	25.939	24.968	24.944
2015-05-23 05:00:00	25.089	25.404	24.968	25.574	25.501	24.895	24.944
2015-05-23 06:00:00	25.04	25.258	24.847	25.428	24.823	24.75	24.919
2015-05-23 07:00:00	24.919	25.428	24.919	25.307	24.847	24.774	24.919
2015-05-23 08:00:00	24.992	25.598	24.968	25.598	25.89	24.871	24.944
2015-05-23 09:00:00	25.065	25.89	25.089	26.451	26.646	24.968	24.968
2015-05-23 10:00:00	25.162	26.134	25.21	26.549	27.063	25.089	24.968
2015-05-23 11:00:00	25.162	26.402	25.21	26.793	27.801	25.113	24.992
2015-05-23 12:00:00	25.186	26.842	25.355	27.038	27.751	25.162	25.016
2015-05-23 13:00:00	25.21	26.524	25.307	27.53	27.407	25.21	25.016
2015-05-23 14:00:00	25.234	26.475	25.355	27.776	27.751	25.21	25.04
2015-05-23 15:00:00	25.258	26.646	25.331	27.53	27.53	25.21	25.016
2015-05-23 16:00:00	25.258	26.646	25.355	27.382	27.653	25.21	25.016
2015-05-23 17:00:00	25.258	26.573	25.331	27.161	27.604	25.21	25.04
2015-05-23 18:00:00	25.258	26.475	25.283	26.989	27.21	25.186	25.016
2015-05-23 19:00:00	25.258	26.329	25.234	26.524	26.965	25.162	25.016
2015-05-23 20:00:00	25.234	26.134	25.186	26.426	26.793	25.113	25.016
2015-05-23 21:00:00	25.21	26.085	25.162	26.329	26.769	25.113	24.992
2015-05-23 22:00:00	25.234	26.061	25.162	26.256	26.695	25.113	24.992
2015-05-23 23:00:00	25.234	26.036	25.162	26.329	26.646	25.113	24.992
2015-05-24	25.234	26.036	25.162	26.256	26.646	25.089	24.992
2015-05-24 01:00:00	25.234	26.036	25.162	26.134	26.622	25.113	25.016
2015-05-24 02:00:00	25.234	26.036	25.162	26.012	26.598	25.113	25.016
2015-05-24 03:00:00	25.234	26.036	25.186	25.939	26.573	25.113	24.992
2015-05-24 04:00:00	25.234	26.036	25.162	26.036	26.5	25.113	25.016
2015-05-24 05:00:00	25.258	26.036	25.186	26.134	26.549	25.113	25.016
2015-05-24 06:00:00	25.258	25.939	25.162	26.012	26.451	25.113	25.016
2015-05-24 07:00:00	25.258	25.987	25.162	26.134	26.524	25.137	25.016
2015-05-24 08:00:00	25.258	26.036	25.21	26.451	26.622	25.137	25.016
2015-05-24 09:00:00	25.258	26.134	25.307	26.598	27.063	25.162	25.04
2015-05-24 10:00:00	25.283	26.158	25.283	26.769	27.702	25.186	25.04
2015-05-24 11:00:00	25.307	26.207	25.404	26.72	27.505	25.234	25.065
2015-05-24 12:00:00	25.283	26.207	25.355	27.407	27.456	25.186	25.065
2015-05-24 13:00:00	25.307	26.451	25.355	27.308	27.949	25.234	25.065
2015-05-24 14:00:00	25.331	26.671	25.404	27.358	28.32	25.283	25.065
2015-05-24 15:00:00	25.355	26.426	25.331	26.72	29.389	25.234	25.065
2015-05-24 16:00:00	25.331	26.28	25.283	26.646	27.628	25.21	25.065
2015-05-24 17:00:00	25.355	26.28	25.307	26.475	27.727	25.186	25.065
2015-05-24 18:00:00	25.355	26.231	25.283	26.671	27.235	25.186	25.065
2015-05-24 19:00:00	25.355	26.182	25.258	26.475	27.235	25.186	25.065
2015-05-24 20:00:00	25.331	26.158	25.258	26.426	26.965	25.186	25.065
2015-05-24 21:00:00	25.331	26.109	25.234	26.304	26.867	25.162	25.04
2015-05-24 22:00:00	25.331	26.109	25.258	26.329	26.769	25.186	25.065
2015-05-24 23:00:00	25.331	26.085	25.234	26.182	26.793	25.186	25.065
2015-05-25	25.355	26.109	25.234	26.207	26.769	25.186	25.065
2015-05-25 01:00:00	25.331	26.061	25.258	26.256	26.695	25.186	25.065
2015-05-25 02:00:00	25.331	26.085	25.258	26.28	26.671	25.186	25.065
2015-05-25 03:00:00	25.331	26.061	25.258	26.231	26.549	25.186	25.065
2015-05-25 04:00:00	25.331	26.061	25.258	26.207	26.475	25.186	25.065
2015-05-25 05:00:00	25.307	26.036	25.234	26.207	26.426	25.186	25.065
2015-05-25 06:00:00	25.331	26.036	25.258	26.182	26.426	25.186	25.065
2015-05-25 07:00:00	25.307	26.061	25.258	26.207	26.549	25.186	25.065
2015-05-25 08:00:00	25.331	26.085	25.283	26.378	26.671	25.186	25.065
2015-05-25 09:00:00	25.355	26.158	25.355	26.72	27.087	25.234	25.089
2015-05-25 10:00:00	25.38	26.28	25.38	26.793	27.161	25.258	25.113
2015-05-25 11:00:00	25.404	26.304	25.453	26.891	27.554	25.283	25.113
2015-05-25 12:00:00	25.453	26.426	25.428	27.259	28.841	25.331	25.137
2015-05-25 13:00:00	25.453	26.329	25.428	27.063	28.369	25.283	25.137
2015-05-25 14:00:00	25.477	26.475	25.453	26.989	28.692	25.307	25.137
2015-05-25 15:00:00	25.501	26.329	25.574	26.646	28.543	25.355	25.162
2015-05-25 16:00:00	25.477	26.402	25.501	26.769	28.147	25.331	25.162
2015-05-25 17:00:00	25.453	26.304	25.404	26.965	27.825	25.283	25.137
2015-05-25 18:00:00	25.428	26.256	25.404	26.793	27.776	25.283	25.137
2015-05-25 19:00:00	25.404	26.182	25.355	26.72	27.358	25.258	25.113
2015-05-25 20:00:00	25.38	26.158	25.331	26.646	27.235	25.258	25.113
2015-05-25 21:00:00	25.38	26.182	25.331	26.744	27.087	25.258	25.113
2015-05-25 22:00:00	25.38	26.134	25.331	26.573	27.014	25.234	25.113
2015-05-25 23:00:00	25.404	26.134	25.331	26.573	27.014	25.234	25.113
2015-05-26	25.38	26.134	25.331	26.475	26.916	25.234	25.113
2015-05-26 01:00:00	25.38	26.134	25.307	26.475	26.818	25.234	25.113
2015-05-26 02:00:00	25.38	26.134	25.307	26.426	26.867	25.234	25.113
2015-05-26 03:00:00	25.355	26.109	25.307	26.378	26.769	25.234	25.113
2015-05-26 04:00:00	25.355	26.109	25.307	26.353	26.769	25.234	25.113
2015-05-26 05:00:00	25.355	26.109	25.307	26.329	26.744	25.234	25.113
2015-05-26 06:00:00	25.331	26.085	25.283	26.256	26.646	25.234	25.113
2015-05-26 07:00:00	25.331	26.061	25.283	26.28	26.695	25.234	25.113
2015-05-26 08:00:00	25.355	26.109	25.331	26.524	26.94	25.234	25.137
2015-05-26 09:00:00	25.38	26.231	25.38	26.622	27.727	25.283	25.137
2015-05-26 10:00:00	25.404	26.329	25.404	26.769	28.791	25.283	25.137
2015-05-26 11:00:00	25.428	26.256	25.453	27.014	27.998	25.307	25.162
2015-05-26 12:00:00	25.477	26.451	25.355	27.063	29.34	25.355	25.162
2015-05-26 13:00:00	25.477	26.5	25.38	27.431	28.617	25.355	25.162
2015-05-26 14:00:00	25.501	26.5	25.38	27.407	28.816	25.355	25.162
2015-05-26 15:00:00	25.477	26.622	25.355	27.407	29.24	25.355	25.162
2015-05-26 16:00:00	25.453	26.524	25.331	27.087	28.097	25.331	25.162
2015-05-26 17:00:00	25.428	26.304	25.355	26.842	27.899	25.307	25.162
2015-05-26 18:00:00	25.428	26.426	25.355	26.818	27.949	25.307	25.162
2015-05-26 19:00:00	25.404	26.256	25.307	26.72	27.554	25.283	25.137
2015-05-26 20:00:00	25.404	26.231	25.283	26.744	27.358	25.258	25.137
2015-05-26 21:00:00	25.404	26.207	25.283	26.598	27.161	25.283	25.137
2015-05-26 22:00:00	25.404	26.207	25.283	26.402	27.259	25.258	25.137
2015-05-26 23:00:00	25.404	26.207	25.283	26.5	27.087	25.283	25.137
2015-05-27	25.404	26.134	25.283	26.353	26.94	25.258	25.137
2015-05-27 01:00:00	25.38	26.134	25.283	26.329	26.867	25.258	25.137
2015-05-27 02:00:00	25.38	26.134	25.283	26.231	26.842	25.258	25.137
2015-05-27 03:00:00	25.38	26.109	25.283	26.304	26.867	25.258	25.137
2015-05-27 04:00:00	25.38	26.061	25.283	26.207	26.72	25.258	25.137
2015-05-27 05:00:00	25.38	25.939	25.258	25.987	26.5	25.258	25.137
2015-05-27 06:00:00	25.355	25.841	25.234	25.987	26.182	25.234	25.137
2015-05-27 07:00:00	25.355	25.89	25.21	25.914	26.5	25.21	25.137
2015-05-27 08:00:00	25.355	26.085	25.258	26.378	26.916	25.234	25.137
2015-05-27 09:00:00	25.404	26.256	25.283	26.671	27.554	25.283	25.162
2015-05-27 10:00:00	25.428	26.524	25.355	26.965	27.579	25.331	25.162
2015-05-27 11:00:00	25.453	26.622	25.355	27.358	27.776	25.355	25.186
2015-05-27 12:00:00	25.453	26.646	25.355	27.554	28.147	25.404	25.186
2015-05-27 13:00:00	25.477	26.867	25.404	27.604	28.345	25.404	25.21
2015-05-27 14:00:00	25.501	26.818	25.428	28.023	28.072	25.428	25.21
2015-05-27 15:00:00	25.477	26.744	25.404	27.801	28.048	25.404	25.21
2015-05-27 16:00:00	25.453	26.769	25.404	27.677	27.924	25.428	25.21
2015-05-27 17:00:00	25.453	26.646	25.38	27.481	27.628	25.428	25.21
2015-05-27 18:00:00	25.428	26.573	25.331	27.014	27.481	25.38	25.186
2015-05-27 19:00:00	25.428	26.475	25.307	26.842	27.259	25.355	25.162
2015-05-27 20:00:00	25.428	26.329	25.307	26.451	27.161	25.307	25.162
2015-05-27 21:00:00	25.404	26.304	25.307	26.598	27.038	25.307	25.162
2015-05-27 22:00:00	25.404	26.28	25.307	26.573	26.94	25.307	25.162
2015-05-27 23:00:00	25.404	26.304	25.307	26.475	26.94	25.307	25.162
2015-05-28	25.404	26.231	25.307	26.329	26.867	25.307	25.162
2015-05-28 01:00:00	25.38	26.109	25.283	26.134	26.573	25.283	25.162
2015-05-28 02:00:00	25.355	25.768	25.21	25.939	25.866	25.186	25.137
2015-05-28 03:00:00	25.21	25.72	25.162	25.793	25.065	25.04	25.113
2015-05-28 04:00:00	25.089	25.671	25.137	25.623	24.677	24.919	25.113
2015-05-28 05:00:00	24.895	25.453	24.968	25.574	24.243	24.702	25.04
2015-05-28 06:00:00	24.919	25.453	24.992	25.355	23.954	24.702	25.04
2015-05-28 07:00:00	24.823	25.428	24.968	25.331	24.146	24.702	25.04
2015-05-28 08:00:00	25.016	25.744	25.016	25.671	25.671	24.919	25.065
2015-05-28 09:00:00	25.137	26.134	25.089	25.841	26.329	25.065	25.089
2015-05-28 10:00:00	25.186	26.402	25.137	26.475	27.456	25.137	25.113
2015-05-28 11:00:00	25.21	26.353	25.162	27.186	27.604	25.186	25.113
2015-05-28 12:00:00	25.186	26.524	25.137	26.965	28.072	25.21	25.113
2015-05-28 13:00:00	25.21	26.329	25.113	27.702	27.21	25.137	25.113
2015-05-28 14:00:00	25.21	26.524	25.113	27.382	27.702	25.186	25.113
2015-05-28 15:00:00	25.234	26.475	25.162	27.628	27.85	25.21	25.113
2015-05-28 16:00:00	25.258	26.5	25.186	27.653	27.554	25.234	25.113
2015-05-28 17:00:00	25.283	26.5	25.186	27.161	27.333	25.258	25.113
2015-05-28 18:00:00	25.258	26.353	25.186	27.136	27.136	25.234	25.137
2015-05-28 19:00:00	25.283	26.329	25.186	26.842	26.965	25.258	25.113
2015-05-28 20:00:00	25.258	26.256	25.162	26.549	26.72	25.21	25.113
2015-05-28 21:00:00	25.258	26.182	25.162	26.5	26.671	25.186	25.113
2015-05-28 22:00:00	25.283	26.182	25.162	26.451	26.72	25.186	25.113
2015-05-28 23:00:00	25.283	26.182	25.162	26.182	26.598	25.186	25.113
2015-05-29	25.258	26.061	25.137	26.182	26.549	25.162	25.113
2015-05-29 01:00:00	25.21	26.036	25.137	26.182	26.5	25.162	25.113
2015-05-29 02:00:00	25.21	26.012	25.113	26.207	26.475	25.137	25.089
2015-05-29 03:00:00	25.21	25.939	25.113	25.939	26.304	25.113	25.089
2015-05-29 04:00:00	25.21	25.793	25.065	25.841	26.109	25.089	25.089
2015-05-29 05:00:00	25.016	25.355	24.895	25.671	24.677	24.75	24.992
2015-05-29 06:00:00	24.823	25.283	24.847	25.307	23.905	24.605	24.968
2015-05-29 07:00:00	24.774	25.428	24.871	25.065	24.122	24.702	24.968
2015-05-29 08:00:00	24.919	25.55	24.919	25.355	25.38	24.895	25.016
2015-05-29 09:00:00	25.065	25.939	24.992	26.28	26.5	25.016	25.04
2015-05-29 10:00:00	25.113	26.109	25.04	27.014	26.818	25.065	25.065
2015-05-29 11:00:00	25.113	26.207	25.065	26.94	27.21	25.089	25.065
2015-05-29 12:00:00	25.162	26.475	25.065	27.382	27.235	25.162	25.065
2015-05-29 13:00:00	25.21	26.451	25.089	27.456	27.653	25.137	25.089
2015-05-29 14:00:00	25.21	26.671	25.113	27.727	27.727	25.21	25.089
2015-05-29 15:00:00	25.234	26.573	25.186	28.122	27.653	25.21	25.113
2015-05-29 16:00:00	25.258	26.5	25.21	27.751	27.53	25.21	25.113
2015-05-29 17:00:00	25.258	26.524	25.162	27.038	27.677	25.21	25.089
2015-05-29 18:00:00	25.258	26.329	25.137	26.965	27.751	25.162	25.089
2015-05-29 19:00:00	25.21	26.158	25.113	26.671	27.014	25.137	25.089
2015-05-29 20:00:00	25.21	26.158	25.113	26.549	26.965	25.113	25.065
2015-05-29 21:00:00	25.186	26.134	25.113	26.451	26.695	25.137	25.065
2015-05-29 22:00:00	25.186	26.109	25.113	26.378	26.622	25.137	25.065
2015-05-29 23:00:00	25.186	26.061	25.113	26.378	26.573	25.137	25.065
2015-05-30	25.186	26.036	25.113	26.28	26.475	25.113	25.065
2015-05-30 01:00:00	25.21	26.036	25.113	26.061	26.475	25.137	25.065
2015-05-30 02:00:00	25.21	25.841	25.113	25.939	26.134	25.113	25.065
2015-05-30 03:00:00	25.186	25.793	25.089	25.89	25.89	25.089	25.065
2015-05-30 04:00:00	25.113	25.647	25.065	25.744	24.919	24.968	25.065
2015-05-30 05:00:00	25.137	25.38	25.04	25.768	24.871	24.895	25.04
2015-05-30 06:00:00	25.04	25.501	25.04	25.55	24.219	24.847	25.04
2015-05-30 07:00:00	24.968	25.428	24.968	25.525	24.581	24.75	25.016
2015-05-30 08:00:00	25.113	25.817	25.04	25.817	25.939	25.016	25.04
2015-05-30 09:00:00	25.162	25.963	25.113	26.085	26.671	25.089	25.065
2015-05-30 10:00:00	25.21	25.963	25.21	26.012	26.646	25.186	25.089
2015-05-30 11:00:00	25.21	26.085	25.186	26.378	27.456	25.162	25.089
2015-05-30 12:00:00	25.21	26.182	25.186	26.646	28.097	25.162	25.089
2015-05-30 13:00:00	25.234	26.085	25.234	26.451	28.048	25.186	25.113
2015-05-30 14:00:00	25.258	26.085	25.234	26.573	27.382	25.21	25.113
2015-05-30 15:00:00	25.258	26.134	25.21	26.451	28.593	25.186	25.113
2015-05-30 16:00:00	25.258	26.085	25.258	26.28	27.801	25.21	25.137
2015-05-30 17:00:00	25.283	26.231	25.21	26.549	28.147	25.186	25.113
2015-05-30 18:00:00	25.258	26.109	25.186	26.695	27.481	25.162	25.089
2015-05-30 19:00:00	25.234	26.085	25.162	26.646	26.989	25.162	25.089
2015-05-30 20:00:00	25.21	26.061	25.162	26.549	26.867	25.137	25.089
2015-05-30 21:00:00	25.186	26.036	25.137	26.231	26.695	25.137	25.089
2015-05-30 22:00:00	25.186	26.036	25.137	26.329	26.573	25.137	25.089
2015-05-30 23:00:00	25.186	25.987	25.137	26.158	26.622	25.137	25.089
2015-05-31	25.21	26.012	25.162	26.207	26.622	25.162	25.089
2015-05-31 01:00:00	25.21	25.939	25.137	25.939	26.5	25.137	25.089
2015-05-31 02:00:00	25.162	25.793	25.113	25.841	26.182	25.113	25.089
2015-05-31 03:00:00	25.162	25.598	25.065	25.72	25.744	25.065	25.065
2015-05-31 04:00:00	25.089	25.501	24.992	25.695	25.089	24.919	25.04
2015-05-31 05:00:00	24.992	25.404	24.919	25.598	24.798	24.774	24.992
2015-05-31 06:00:00	24.871	25.113	24.823	25.525	24.267	24.581	24.919
2015-05-31 07:00:00	24.798	25.258	24.823	25.428	24.412	24.629	24.944
2015-05-31 08:00:00	24.992	25.744	24.895	25.793	26.134	24.871	24.992
2015-05-31 09:00:00	25.113	25.987	25.016	26.256	26.598	24.992	25.04
2015-05-31 10:00:00	25.162	26.036	25.089	26.72	27.112	25.04	25.065
2015-05-31 11:00:00	25.234	26.134	25.113	26.451	28.048	25.089	25.065
2015-05-31 12:00:00	25.258	26.402	25.137	26.818	28.543	25.137	25.065
2015-05-31 13:00:00	25.283	26.695	25.186	27.308	28.419	25.21	25.089
2015-05-31 14:00:00	25.307	26.5	25.307	27.628	27.505	25.258	25.113
2015-05-31 15:00:00	25.331	26.5	25.307	27.112	28.345	25.258	25.113
2015-05-31 16:00:00	25.355	26.353	25.258	27.456	28.048	25.21	25.113
2015-05-31 17:00:00	25.331	26.256	25.234	27.063	27.825	25.21	25.113
2015-05-31 18:00:00	25.307	26.207	25.21	27.112	27.333	25.186	25.113
2015-05-31 19:00:00	25.283	26.158	25.186	26.744	27.308	25.162	25.089
2015-05-31 20:00:00	25.283	26.158	25.186	26.793	26.965	25.162	25.089
2015-05-31 21:00:00	25.283	26.158	25.186	26.695	26.916	25.186	25.113
2015-05-31 22:00:00	25.283	26.134	25.186	26.549	26.818	25.162	25.089
2015-05-31 23:00:00	25.283	26.134	25.186	26.549	26.818	25.186	25.113
2015-06-01	25.283	26.109	25.186	26.524	26.793	25.162	25.089
2015-06-01 01:00:00	25.307	26.109	25.186	26.378	26.744	25.186	25.089
2015-06-01 02:00:00	25.307	26.158	25.21	26.085	26.769	25.186	25.089
2015-06-01 03:00:00	25.307	26.012	25.21	26.012	26.451	25.21	25.089
2015-06-01 04:00:00	25.258	25.89	25.186	25.939	26.231	25.162	25.089
2015-06-01 05:00:00	25.283	25.987	25.186	26.012	26.451	25.162	25.089
2015-06-01 06:00:00	25.283	25.939	25.186	26.036	26.573	25.186	25.089
2015-06-01 07:00:00	25.283	26.061	25.186	26.304	26.671	25.186	25.089
2015-06-01 08:00:00	25.307	26.036	25.21	26.28	26.671	25.21	25.113
2015-06-01 09:00:00	25.307	26.158	25.21	26.353	26.72	25.234	25.113
2015-06-01 10:00:00	25.331	26.109	25.234	26.353	26.573	25.234	25.113
2015-06-01 11:00:00	25.21	25.987	25.234	25.695	24.726	25.21	25.137
2015-06-01 12:00:00	24.944	25.598	25.113	25.428	23.978	24.847	25.065
2015-06-01 13:00:00	25.065	25.55	25.089	25.501	24.774	24.944	25.065
2015-06-01 14:00:00	25.089	25.647	25.089	25.671	24.774	24.944	25.089
2015-06-01 15:00:00	25.137	25.695	25.113	25.695	25.065	25.016	25.089
2015-06-01 16:00:00	25.162	25.647	25.137	25.598	25.331	25.065	25.089
2015-06-01 17:00:00	25.162	25.841	25.162	25.695	25.186	25.113	25.089
2015-06-01 18:00:00	25.162	25.647	25.162	25.744	25.162	25.065	25.089
2015-06-01 19:00:00	25.162	25.744	25.162	25.793	24.968	25.065	25.089
2015-06-01 20:00:00	25.113	25.695	25.137	25.793	24.823	25.016	25.089
2015-06-01 21:00:00	25.016	25.793	25.065	25.258	24.363	25.04	25.065
2015-06-01 22:00:00	24.944	25.768	25.065	25.283	24.146	25.04	25.065
2015-06-01 23:00:00	24.823	25.647	25.04	25.258	23.857	24.919	25.04
2015-06-02	24.774	25.453	25.016	25.21	23.761	24.774	25.016
2015-06-02 01:00:00	24.702	25.453	25.016	25.186	23.641	24.75	25.016
2015-06-02 02:00:00	24.677	25.525	24.968	25.186	23.689	24.726	25.016
2015-06-02 03:00:00	24.726	25.355	24.944	25.21	23.857	24.653	25.016
2015-06-02 04:00:00	24.677	25.355	24.919	25.307	23.857	24.629	24.968
2015-06-02 05:00:00	24.702	25.283	24.895	25.186	23.617	24.581	24.992
2015-06-02 06:00:00	24.677	25.331	24.944	24.944	23.497	24.75	24.992
2015-06-02 07:00:00	24.581	25.428	24.944	24.919	23.497	24.677	24.968
2015-06-02 08:00:00	24.605	25.404	24.919	25.065	23.785	24.653	24.992
2015-06-02 09:00:00	24.774	25.428	24.968	25.21	24.388	24.774	24.992
2015-06-02 10:00:00	24.871	25.501	25.016	25.331	24.968	24.919	25.016
2015-06-02 11:00:00	24.968	25.72	25.065	25.623	25.453	25.016	25.04
2015-06-02 12:00:00	25.016	25.817	25.089	25.793	25.744	25.04	25.065
2015-06-02 13:00:00	25.016	25.89	25.113	25.793	25.695	25.065	25.065
2015-06-02 14:00:00	25.016	25.89	25.113	25.914	25.963	25.065	25.065
2015-06-02 15:00:00	25.04	25.89	25.113	26.134	25.841	25.065	25.065
2015-06-02 16:00:00	25.04	25.695	25.113	25.598	25.404	25.089	25.065
2015-06-02 17:00:00	25.016	25.671	25.113	25.525	25.089	25.016	25.065
2015-06-02 18:00:00	25.04	25.671	25.113	25.695	25.186	25.016	25.065
2015-06-02 19:00:00	25.04	25.574	25.089	25.501	24.895	24.968	25.065
2015-06-02 20:00:00	24.968	25.453	25.065	25.453	24.388	24.847	25.04
2015-06-02 21:00:00	24.919	25.525	25.065	25.258	24.195	24.847	25.04
2015-06-02 22:00:00	24.798	25.38	25.04	25.162	23.713	24.726	25.016
2015-06-02 23:00:00	24.653	25.283	24.968	25.21	23.472	24.629	24.992
2015-06-03	24.629	25.38	24.968	25.016	23.328	24.653	24.992
2015-06-03 01:00:00	24.532	25.453	24.944	24.774	22.968	24.653	24.968
2015-06-03 02:00:00	24.315	25.331	24.871	24.774	22.705	24.46	24.968
2015-06-03 03:00:00	24.267	25.355	24.798	24.557	22.657	24.532	24.895
2015-06-03 04:00:00	24.243	25.404	24.702	24.339	22.585	24.581	24.823
2015-06-03 05:00:00	24.171	25.355	24.677	24.267	22.417	24.532	24.798
2015-06-03 06:00:00	24.074	25.258	24.677	24.219	22.202	24.557	24.774
2015-06-03 07:00:00	24.002	25.21	24.726	24.339	22.321	24.412	24.798
2015-06-03 08:00:00	24.339	25.355	24.726	24.653	23.713	24.677	24.823
2015-06-03 09:00:00	24.581	25.453	24.823	25.065	24.629	24.823	24.895
2015-06-03 10:00:00	24.702	25.671	24.895	25.428	25.525	24.895	24.919
2015-06-03 11:00:00	24.75	25.671	24.944	25.501	25.647	24.919	24.968
2015-06-03 12:00:00	24.798	25.793	24.968	26.036	25.817	24.944	24.968
2015-06-03 13:00:00	24.823	25.793	24.992	26.182	25.963	24.992	24.968
2015-06-03 14:00:00	24.871	26.036	25.04	26.5	26.426	25.04	24.992
2015-06-03 15:00:00	24.895	25.987	25.04	26.524	26.231	25.065	24.992
2015-06-03 16:00:00	24.895	25.939	25.016	26.475	26.231	25.016	24.992
2015-06-03 17:00:00	24.895	25.939	25.016	26.28	26.061	25.016	24.992
2015-06-03 18:00:00	24.919	25.817	25.016	26.109	25.89	25.016	24.992
2015-06-03 19:00:00	24.919	25.841	25.04	25.963	26.012	25.016	24.992
2015-06-03 20:00:00	24.944	25.793	25.04	25.793	25.768	25.016	24.992
2015-06-03 21:00:00	24.919	25.72	25.04	25.623	25.525	25.016	24.992
2015-06-03 22:00:00	24.895	25.574	25.016	25.453	24.968	24.944	24.992
2015-06-03 23:00:00	24.798	25.453	24.968	25.162	24.195	24.847	24.968
2015-06-04	24.726	25.453	24.919	24.944	23.737	24.774	24.944
2015-06-04 01:00:00	24.436	25.404	24.847	24.75	23.016	24.629	24.895
2015-06-04 02:00:00	24.291	25.38	24.823	24.702	22.944	24.557	24.871
2015-06-04 03:00:00	24.243	25.355	24.774	24.508	22.824	24.605	24.823
2015-06-04 04:00:00	24.195	25.355	24.75	24.557	22.92	24.581	24.823
2015-06-04 05:00:00	24.122	25.258	24.702	24.532	22.561	24.484	24.798
2015-06-04 06:00:00	24.122	25.162	24.629	24.291	22.369	24.436	24.774
2015-06-04 07:00:00	24.05	25.234	24.629	24.436	22.776	24.532	24.75
2015-06-04 08:00:00	24.388	25.331	24.726	24.774	24.195	24.677	24.823
2015-06-04 09:00:00	24.581	25.525	24.823	25.234	25.258	24.823	24.871
2015-06-04 10:00:00	24.702	25.793	24.895	25.501	25.768	24.871	24.895
2015-06-04 11:00:00	24.774	25.89	24.944	26.109	26.036	24.944	24.919
2015-06-04 12:00:00	24.823	25.987	24.992	26.598	26.72	24.992	24.944
2015-06-04 13:00:00	24.919	26.085	25.065	26.867	26.451	25.04	24.968
2015-06-04 14:00:00	24.944	26.475	25.089	26.549	27.259	25.113	24.992
2015-06-04 15:00:00	24.992	26.134	25.113	26.867	26.769	25.089	24.992
2015-06-04 16:00:00	25.016	26.475	25.137	26.72	27.038	25.113	25.016
2015-06-04 17:00:00	25.016	26.109	25.162	26.916	26.5	25.113	25.016
2015-06-04 18:00:00	25.016	26.061	25.137	26.5	26.304	25.113	25.016
2015-06-04 19:00:00	25.016	25.987	25.137	26.182	26.085	25.089	25.016
2015-06-04 20:00:00	25.016	25.939	25.113	25.866	25.987	25.089	25.016
2015-06-04 21:00:00	25.016	25.963	25.113	25.987	26.109	25.089	24.992
2015-06-04 22:00:00	25.016	25.914	25.137	25.793	25.841	25.089	24.992
2015-06-04 23:00:00	25.016	25.817	25.162	25.647	25.647	25.113	25.016
2015-06-05	25.016	25.817	25.162	25.72	25.477	25.089	25.016
2015-06-05 01:00:00	24.992	25.695	25.137	25.598	25.283	25.065	25.016
2015-06-05 02:00:00	24.992	25.647	25.137	25.623	25.21	25.065	25.016
2015-06-05 03:00:00	24.992	25.72	25.137	25.623	25.234	25.065	25.016
2015-06-05 04:00:00	24.992	25.744	25.137	25.647	25.089	25.065	25.016
2015-06-05 05:00:00	25.016	25.647	25.162	25.525	25.21	25.089	25.016
2015-06-05 06:00:00	25.016	25.72	25.162	25.525	24.871	25.089	25.016
2015-06-05 07:00:00	25.016	25.501	25.137	25.55	24.968	25.065	25.016
2015-06-05 08:00:00	25.016	25.72	25.162	25.574	25.355	25.065	25.016
2015-06-05 09:00:00	25.016	25.768	25.21	25.695	25.72	25.113	25.04
2015-06-05 10:00:00	25.065	25.841	25.21	25.793	26.28	25.137	25.04
2015-06-05 11:00:00	25.089	26.012	25.234	25.987	26.402	25.162	25.065
2015-06-05 12:00:00	25.113	25.963	25.258	26.085	26.793	25.186	25.065
2015-06-05 13:00:00	25.186	26.036	25.355	26.72	26.769	25.258	25.113
2015-06-05 14:00:00	25.186	26.182	25.355	27.161	27.801	25.258	25.113
2015-06-05 15:00:00	25.162	25.987	25.307	26.134	26.744	25.21	25.089
2015-06-05 16:00:00	25.137	25.963	25.258	26.085	26.524	25.186	25.089
2015-06-05 17:00:00	25.113	25.914	25.258	25.89	26.182	25.186	25.089
2015-06-05 18:00:00	25.137	26.012	25.258	26.109	26.475	25.186	25.089
2015-06-05 19:00:00	25.162	26.231	25.258	25.987	26.426	25.234	25.089
2015-06-05 20:00:00	25.04	25.623	25.186	25.647	24.919	25.04	25.065
2015-06-05 21:00:00	24.992	25.598	25.162	25.477	24.75	25.016	25.065
2015-06-05 22:00:00	24.944	25.428	25.113	25.428	24.388	24.895	25.04
2015-06-05 23:00:00	24.823	25.453	25.113	25.283	24.146	24.895	25.04
2015-06-06	24.774	25.477	25.065	25.234	23.954	24.823	25.016
2015-06-06 01:00:00	24.653	25.477	25.04	25.065	23.593	24.798	25.016
2015-06-06 02:00:00	24.484	25.453	24.992	24.919	23.112	24.75	24.992
2015-06-06 03:00:00	24.388	25.331	24.919	24.798	23.136	24.605	24.944
2015-06-06 04:00:00	24.363	25.331	24.871	24.581	22.848	24.677	24.919
2015-06-06 05:00:00	24.146	25.283	24.798	24.581	22.657	24.581	24.871
2015-06-06 06:00:00	24.146	25.186	24.774	24.412	22.585	24.532	24.871
2015-06-06 07:00:00	24.195	25.21	24.798	24.581	22.992	24.508	24.871
2015-06-06 08:00:00	24.436	25.186	24.823	24.823	24.026	24.629	24.895
2015-06-06 09:00:00	24.629	25.477	24.919	25.186	25.137	24.847	24.944
2015-06-06 10:00:00	24.774	25.72	25.016	25.501	25.987	24.968	24.992
2015-06-06 11:00:00	24.823	25.695	25.089	25.55	25.623	25.065	25.016
2015-06-06 12:00:00	24.871	25.793	25.113	25.841	25.671	25.04	25.016
2015-06-06 13:00:00	24.944	25.89	25.258	25.939	26.524	25.137	25.065
2015-06-06 14:00:00	25.016	26.134	25.258	26.965	27.063	25.162	25.065
2015-06-06 15:00:00	25.065	26.182	25.258	27.308	26.916	25.186	25.089
2015-06-06 16:00:00	25.065	26.109	25.234	26.5	26.622	25.186	25.089
2015-06-06 17:00:00	25.04	25.939	25.21	25.963	26.085	25.162	25.065
2015-06-06 18:00:00	25.04	25.939	25.21	25.866	26.231	25.113	25.065
2015-06-06 19:00:00	25.04	25.939	25.234	25.987	26.012	25.137	25.065
2015-06-06 20:00:00	25.065	25.963	25.21	25.987	26.085	25.137	25.065
2015-06-06 21:00:00	25.065	25.914	25.21	25.939	26.061	25.137	25.065
2015-06-06 22:00:00	25.065	25.866	25.234	25.841	25.841	25.162	25.065
2015-06-06 23:00:00	25.065	25.817	25.21	25.793	25.695	25.137	25.065
2015-06-07	25.065	25.841	25.21	25.768	25.695	25.137	25.065
2015-06-07 01:00:00	25.065	25.817	25.21	25.768	25.647	25.137	25.065
2015-06-07 02:00:00	25.04	25.793	25.21	25.671	25.525	25.137	25.065
2015-06-07 03:00:00	25.04	25.647	25.21	25.647	25.428	25.089	25.065
2015-06-07 04:00:00	24.968	25.477	25.162	25.55	24.581	24.968	25.065
2015-06-07 05:00:00	24.75	25.428	25.113	25.307	23.833	24.823	25.04
2015-06-07 06:00:00	24.532	25.21	24.968	25.21	23.256	24.557	24.968
2015-06-07 07:00:00	24.484	25.355	24.968	24.944	23.545	24.677	24.968
2015-06-07 08:00:00	24.726	25.501	25.016	25.258	24.895	24.871	25.016
2015-06-07 09:00:00	24.871	25.695	25.089	25.525	25.72	24.992	25.04
2015-06-07 10:00:00	24.968	25.841	25.137	25.72	26.965	25.065	25.065
2015-06-07 11:00:00	24.968	25.841	25.162	25.963	27.136	25.089	25.065
2015-06-07 12:00:00	24.992	25.939	25.186	26.109	28.147	25.113	25.089
2015-06-07 13:00:00	25.016	26.012	25.21	26.744	27.284	25.137	25.089
2015-06-07 14:00:00	25.04	26.231	25.21	27.161	27.21	25.21	25.089
2015-06-07 15:00:00	25.065	26.329	25.21	26.94	27.186	25.21	25.089
2015-06-07 16:00:00	25.089	26.256	25.258	27.063	26.916	25.307	25.113
2015-06-07 17:00:00	25.089	26.134	25.21	26.5	26.598	25.21	25.089
2015-06-07 18:00:00	25.089	26.061	25.21	26.256	26.426	25.186	25.089
2015-06-07 19:00:00	25.089	25.987	25.21	26.182	26.353	25.186	25.089
2015-06-07 20:00:00	25.089	26.012	25.21	26.182	26.378	25.186	25.089
2015-06-07 21:00:00	25.089	25.939	25.21	26.182	26.231	25.162	25.089
2015-06-07 22:00:00	25.089	25.939	25.21	26.134	26.182	25.162	25.089
2015-06-07 23:00:00	25.089	25.914	25.21	25.963	26.207	25.162	25.089
2015-06-08	25.089	25.89	25.21	25.866	26.109	25.162	25.089
2015-06-08 01:00:00	25.089	25.841	25.21	25.793	25.987	25.162	25.089
2015-06-08 02:00:00	25.089	25.768	25.21	25.793	25.768	25.137	25.089
2015-06-08 03:00:00	25.089	25.793	25.186	25.817	25.817	25.162	25.089
2015-06-08 04:00:00	25.089	25.744	25.186	25.695	25.866	25.162	25.089
2015-06-08 05:00:00	25.089	25.695	25.186	25.695	25.647	25.162	25.089
2015-06-08 06:00:00	25.016	25.38	25.113	25.647	24.774	24.919	25.065
2015-06-08 07:00:00	24.895	25.283	25.065	25.453	24.532	24.798	25.04
2015-06-08 08:00:00	24.992	25.623	25.113	25.574	25.525	25.016	25.065
2015-06-08 09:00:00	25.065	25.866	25.21	26.085	26.085	25.137	25.089
2015-06-08 10:00:00	25.137	25.939	25.234	26.182	27.014	25.186	25.113
2015-06-08 11:00:00	25.162	25.987	25.283	26.28	26.867	25.234	25.137
2015-06-08 12:00:00	25.186	26.182	25.307	26.695	27.875	25.234	25.137
2015-06-08 13:00:00	25.234	26.182	25.404	26.818	27.481	25.331	25.162
2015-06-08 14:00:00	25.283	26.28	25.428	27.235	27.653	25.331	25.162
2015-06-08 15:00:00	25.307	26.207	25.404	26.891	28.221	25.307	25.162
2015-06-08 16:00:00	25.307	26.231	25.404	26.916	28.345	25.307	25.186
2015-06-08 17:00:00	25.258	26.061	25.355	26.231	26.182	25.307	25.162
2015-06-08 18:00:00	25.21	25.939	25.331	25.987	26.182	25.258	25.137
2015-06-08 19:00:00	25.21	26.012	25.331	26.134	26.134	25.258	25.137
2015-06-08 20:00:00	25.21	25.89	25.331	25.939	25.744	25.234	25.137
2015-06-08 21:00:00	25.21	25.939	25.331	25.939	25.768	25.234	25.137
2015-06-08 22:00:00	25.186	25.963	25.331	25.963	25.671	25.234	25.162
2015-06-08 23:00:00	25.186	25.841	25.307	25.89	25.671	25.21	25.137
2015-06-09	25.186	25.866	25.307	25.914	25.55	25.21	25.137
2015-06-09 01:00:00	25.186	25.841	25.307	25.914	25.574	25.234	25.162
2015-06-09 02:00:00	25.186	25.841	25.307	25.866	25.598	25.234	25.137
2015-06-09 03:00:00	25.186	25.866	25.307	25.89	25.623	25.234	25.162
2015-06-09 04:00:00	25.186	25.89	25.307	25.939	25.501	25.21	25.162
2015-06-09 05:00:00	25.186	25.793	25.307	25.866	25.331	25.21	25.162
2015-06-09 06:00:00	25.137	25.793	25.307	25.866	25.04	25.186	25.162
2015-06-09 07:00:00	25.137	25.744	25.258	25.841	25.21	25.162	25.137
2015-06-09 08:00:00	25.186	25.914	25.307	25.939	25.841	25.258	25.162
2015-06-09 09:00:00	25.21	26.061	25.355	26.134	26.402	25.283	25.186
2015-06-09 10:00:00	25.258	26.182	25.404	26.353	26.573	25.355	25.186
2015-06-09 11:00:00	25.283	26.134	25.428	26.573	27.53	25.355	25.21
2015-06-09 12:00:00	25.307	26.109	25.477	26.353	27.702	25.404	25.21
2015-06-09 13:00:00	25.283	26.061	25.477	26.573	26.916	25.38	25.21
2015-06-09 14:00:00	25.331	26.231	25.453	26.744	27.481	25.355	25.234
2015-06-09 15:00:00	25.331	26.231	25.453	26.646	27.579	25.38	25.21
2015-06-09 16:00:00	25.331	26.231	25.428	26.793	27.579	25.355	25.21
2015-06-09 17:00:00	25.331	26.182	25.453	26.5	27.014	25.38	25.234
2015-06-09 18:00:00	25.258	25.987	25.404	26.085	26.573	25.331	25.21
2015-06-09 19:00:00	25.258	26.012	25.38	26.158	26.378	25.307	25.21
2015-06-09 20:00:00	25.258	25.987	25.38	26.134	26.231	25.307	25.21
2015-06-09 21:00:00	25.234	26.012	25.355	26.158	26.304	25.307	25.21
2015-06-09 22:00:00	25.234	25.987	25.355	26.061	26.256	25.307	25.21
2015-06-09 23:00:00	25.21	25.987	25.355	26.012	26.207	25.307	25.186
2015-06-10	25.186	25.841	25.331	25.793	25.793	25.283	25.186
2015-06-10 01:00:00	25.089	25.671	25.283	25.768	24.992	25.113	25.162
2015-06-10 02:00:00	24.944	25.598	25.186	25.671	24.629	24.944	25.137
2015-06-10 03:00:00	24.919	25.72	25.21	25.525	24.774	25.016	25.162
2015-06-10 04:00:00	25.065	25.598	25.186	25.695	25.234	25.065	25.137
2015-06-10 05:00:00	25.089	25.695	25.21	25.793	25.113	25.089	25.162
2015-06-10 06:00:00	25.065	25.671	25.21	25.768	24.944	25.089	25.162
2015-06-10 07:00:00	24.968	25.55	25.186	25.671	24.774	25.016	25.137
2015-06-10 08:00:00	25.089	25.793	25.234	25.841	25.72	25.162	25.162
2015-06-10 09:00:00	25.137	25.89	25.258	26.134	26.182	25.21	25.162
2015-06-10 10:00:00	25.186	26.085	25.331	26.329	26.695	25.283	25.186
2015-06-10 11:00:00	25.21	26.158	25.331	26.549	27.284	25.307	25.21
2015-06-10 12:00:00	25.234	26.158	25.404	26.793	27.431	25.355	25.21
2015-06-10 13:00:00	25.258	26.109	25.38	26.867	27.653	25.307	25.21
2015-06-10 14:00:00	25.283	26.28	25.38	26.5	28.345	25.331	25.21
2015-06-10 15:00:00	25.307	26.134	25.38	26.475	27.776	25.307	25.21
2015-06-10 16:00:00	25.258	25.987	25.355	26.182	26.598	25.307	25.21
2015-06-10 17:00:00	25.21	25.963	25.331	26.256	26.549	25.283	25.21
2015-06-10 18:00:00	25.186	25.914	25.307	25.914	26.061	25.258	25.21
2015-06-10 19:00:00	25.089	25.793	25.21	25.307	24.895	25.21	25.162
2015-06-10 20:00:00	25.089	25.793	25.186	25.258	24.944	25.162	25.162
2015-06-10 21:00:00	25.065	25.744	25.21	25.501	24.871	25.137	25.162
2015-06-10 22:00:00	25.065	25.744	25.21	25.501	25.016	25.162	25.162
2015-06-10 23:00:00	25.137	25.793	25.234	25.598	25.307	25.186	25.162
2015-06-11	25.137	25.817	25.21	25.598	25.355	25.21	25.162
2015-06-11 01:00:00	25.137	25.793	25.21	25.647	25.258	25.21	25.162
2015-06-11 02:00:00	25.162	25.817	25.234	25.744	25.453	25.21	25.162
2015-06-11 03:00:00	25.162	25.866	25.258	25.841	25.598	25.234	25.186
2015-06-11 04:00:00	25.162	25.89	25.258	25.817	25.623	25.234	25.186
2015-06-11 05:00:00	25.186	25.866	25.283	25.866	25.695	25.234	25.186
2015-06-11 06:00:00	25.21	25.939	25.307	25.963	25.744	25.283	25.186
2015-06-11 07:00:00	25.113	25.768	25.258	25.501	24.919	25.234	25.186
2015-06-11 08:00:00	25.065	25.72	25.186	25.283	24.944	25.186	25.137
2015-06-11 09:00:00	25.113	25.768	25.162	25.647	25.598	25.186	25.162
2015-06-11 10:00:00	25.186	25.939	25.258	26.182	26.256	25.258	25.186
2015-06-11 11:00:00	25.258	26.085	25.307	26.5	26.793	25.283	25.186
2015-06-11 12:00:00	25.258	26.085	25.355	26.524	26.695	25.307	25.21
2015-06-11 13:00:00	25.307	26.134	25.404	26.646	27.014	25.331	25.21
2015-06-11 14:00:00	25.355	26.158	25.404	26.573	27.087	25.331	25.234
2015-06-11 15:00:00	25.355	26.134	25.428	26.695	26.965	25.355	25.234
2015-06-11 16:00:00	25.331	26.158	25.428	26.646	26.916	25.331	25.234
2015-06-11 17:00:00	25.331	26.134	25.404	26.475	26.524	25.331	25.234
2015-06-11 18:00:00	25.331	26.182	25.453	26.744	26.646	25.355	25.258
2015-06-11 19:00:00	25.331	26.134	25.453	26.573	26.671	25.355	25.258
2015-06-11 20:00:00	25.355	26.134	25.453	26.426	26.524	25.355	25.258
2015-06-11 21:00:00	25.331	26.134	25.453	26.426	26.378	25.355	25.258
2015-06-11 22:00:00	25.331	26.085	25.453	26.475	26.402	25.355	25.258
2015-06-11 23:00:00	25.331	26.134	25.477	26.475	26.378	25.38	25.258
2015-06-12	25.331	26.109	25.477	26.402	26.426	25.38	25.258
2015-06-12 01:00:00	25.331	26.109	25.477	26.402	26.451	25.38	25.258
2015-06-12 02:00:00	25.331	26.085	25.453	26.378	26.475	25.355	25.258
2015-06-12 03:00:00	25.331	26.061	25.453	26.329	26.353	25.355	25.258
2015-06-12 04:00:00	25.331	26.085	25.453	26.304	26.402	25.355	25.258
2015-06-12 05:00:00	25.307	26.061	25.453	26.256	26.329	25.38	25.258
2015-06-12 06:00:00	25.331	26.036	25.453	26.256	26.231	25.355	25.258
2015-06-12 07:00:00	25.307	26.061	25.453	26.28	26.304	25.38	25.258
2015-06-12 08:00:00	25.331	26.109	25.453	26.451	26.573	25.38	25.258
2015-06-12 09:00:00	25.331	26.134	25.477	26.598	26.769	25.38	25.283
2015-06-12 10:00:00	25.355	26.134	25.501	26.671	26.769	25.404	25.283
2015-06-12 11:00:00	25.38	26.182	25.55	26.402	27.382	25.453	25.307
2015-06-12 12:00:00	25.404	26.231	25.55	26.891	27.136	25.428	25.307
2015-06-12 13:00:00	25.404	26.134	25.525	26.451	26.769	25.428	25.307
2015-06-12 14:00:00	25.355	26.085	25.501	26.109	26.256	25.404	25.283
2015-06-12 15:00:00	25.38	26.085	25.501	26.304	26.426	25.404	25.283
2015-06-12 16:00:00	25.355	25.939	25.501	26.061	26.036	25.38	25.283
2015-06-12 17:00:00	25.38	26.158	25.525	26.304	26.256	25.404	25.283
2015-06-12 18:00:00	25.38	26.158	25.55	26.28	26.231	25.404	25.307
2015-06-12 19:00:00	25.38	26.085	25.525	26.256	26.231	25.404	25.307
2015-06-12 20:00:00	25.38	26.085	25.501	26.207	26.207	25.404	25.307
2015-06-12 21:00:00	25.38	26.085	25.501	26.207	26.134	25.404	25.283
2015-06-12 22:00:00	25.38	26.109	25.501	26.231	26.182	25.404	25.307
2015-06-12 23:00:00	25.38	26.134	25.525	26.256	26.182	25.404	25.307
2015-06-13	25.38	26.134	25.525	26.304	26.28	25.404	25.307
2015-06-13 01:00:00	25.38	26.109	25.525	26.329	26.207	25.404	25.307
2015-06-13 02:00:00	25.38	26.109	25.525	26.207	26.085	25.404	25.307
2015-06-13 03:00:00	25.38	26.061	25.501	26.182	26.036	25.404	25.307
2015-06-13 04:00:00	25.38	26.061	25.525	26.182	26.036	25.428	25.307
2015-06-13 05:00:00	25.234	25.695	25.428	25.768	24.677	25.137	25.283
2015-06-13 06:00:00	25.186	25.744	25.38	25.598	24.823	25.186	25.283
2015-06-13 07:00:00	25.016	25.768	25.283	25.21	24.412	25.234	25.234
2015-06-13 08:00:00	25.137	25.55	25.283	25.258	24.146	25.065	25.234
2015-06-13 09:00:00	24.968	25.404	25.186	25.04	23.472	24.798	25.186
2015-06-13 10:00:00	24.968	25.355	25.162	25.065	23.448	24.726	25.186
2015-06-13 11:00:00	25.089	25.55	25.21	25.04	23.905	24.968	25.186
2015-06-13 12:00:00	25.089	25.404	25.186	25.137	23.833	24.847	25.186
2015-06-13 13:00:00	25.21	25.574	25.258	25.186	24.315	25.089	25.21
2015-06-13 14:00:00	25.234	25.574	25.283	25.21	24.339	25.137	25.234
2015-06-13 15:00:00	25.307	25.598	25.355	25.089	24.122	25.21	25.258
2015-06-13 16:00:00	25.355	25.671	25.355	25.113	24.243	25.258	25.283
2015-06-13 17:00:00	25.331	25.623	25.404	25.162	24.195	25.186	25.283
2015-06-13 18:00:00	25.258	25.55	25.404	25.04	23.881	25.089	25.283
2015-06-13 19:00:00	25.234	25.404	25.404	25.186	23.881	25.016	25.258
2015-06-13 20:00:00	25.404	25.55	25.428	25.234	24.436	25.21	25.307
2015-06-13 21:00:00	25.477	25.671	25.55	25.186	24.363	25.283	25.331
2015-06-13 22:00:00	25.355	25.623	25.525	24.944	24.05	25.234	25.355
2015-06-13 23:00:00	25.331	25.598	25.453	25.016	24.146	25.234	25.331
2015-06-14	25.38	25.623	25.477	25.21	24.484	25.258	25.355
2015-06-14 01:00:00	25.355	25.647	25.501	25.283	24.484	25.258	25.331
2015-06-14 02:00:00	25.404	25.695	25.477	25.404	24.871	25.307	25.331
2015-06-14 03:00:00	25.258	25.671	25.428	25.21	23.833	25.283	25.307
2015-06-14 04:00:00	25.283	25.574	25.404	25.186	24.508	25.234	25.283
2015-06-14 05:00:00	25.38	25.671	25.404	25.307	24.895	25.258	25.283
2015-06-14 06:00:00	25.404	25.744	25.453	25.574	25.258	25.307	25.307
2015-06-14 07:00:00	25.428	25.768	25.453	25.525	25.065	25.331	25.307
2015-06-14 08:00:00	25.404	25.768	25.453	25.477	25.04	25.331	25.307
2015-06-14 09:00:00	25.404	25.793	25.453	25.428	24.992	25.331	25.307
2015-06-14 10:00:00	25.404	25.793	25.428	25.574	25.21	25.331	25.307
2015-06-14 11:00:00	25.404	25.768	25.428	25.525	25.113	25.355	25.307
2015-06-14 12:00:00	25.38	25.744	25.428	25.453	24.919	25.331	25.307
2015-06-14 13:00:00	25.404	25.817	25.453	25.623	25.186	25.38	25.307
2015-06-14 14:00:00	25.428	25.817	25.477	25.671	25.21	25.38	25.307
2015-06-14 15:00:00	25.453	25.841	25.501	25.793	25.55	25.404	25.331
2015-06-14 16:00:00	25.453	25.939	25.501	26.061	25.695	25.428	25.331
2015-06-14 17:00:00	25.453	25.939	25.525	26.036	25.598	25.428	25.331
2015-06-14 18:00:00	25.453	25.939	25.525	26.061	25.695	25.428	25.331
2015-06-14 19:00:00	25.477	25.939	25.55	25.939	25.647	25.453	25.355
2015-06-14 20:00:00	25.453	25.939	25.55	25.914	25.647	25.428	25.331
2015-06-14 21:00:00	25.453	25.939	25.525	25.866	25.598	25.404	25.331
2015-06-14 22:00:00	25.453	25.914	25.525	25.866	25.574	25.404	25.331
2015-06-14 23:00:00	25.453	25.963	25.55	25.89	25.695	25.404	25.331
2015-06-15	25.453	25.987	25.525	25.914	25.744	25.38	25.331
2015-06-15 01:00:00	25.453	25.987	25.55	25.89	25.623	25.404	25.331
2015-06-15 02:00:00	25.453	25.963	25.55	25.914	25.647	25.404	25.331
2015-06-15 03:00:00	25.453	25.963	25.525	25.914	25.695	25.404	25.331
2015-06-15 04:00:00	25.453	25.987	25.55	25.939	25.793	25.404	25.331
2015-06-15 05:00:00	25.453	25.987	25.55	25.939	25.72	25.404	25.355
2015-06-15 06:00:00	25.453	25.987	25.55	25.963	25.695	25.404	25.355
2015-06-15 07:00:00	25.453	25.987	25.55	25.987	25.744	25.404	25.355
2015-06-15 08:00:00	25.453	25.987	25.55	26.012	25.768	25.404	25.355
2015-06-15 09:00:00	25.453	25.987	25.55	26.012	25.939	25.428	25.355
2015-06-15 10:00:00	25.453	26.012	25.55	26.134	26.402	25.428	25.355
2015-06-15 11:00:00	25.477	26.012	25.574	26.329	26.231	25.453	25.38
2015-06-15 12:00:00	25.477	26.036	25.598	26.256	26.28	25.453	25.38
2015-06-15 13:00:00	25.501	26.109	25.623	26.622	26.426	25.501	25.404
2015-06-15 14:00:00	25.501	26.109	25.598	26.451	26.475	25.477	25.38
2015-06-15 15:00:00	25.55	26.182	25.598	26.549	27.014	25.501	25.404
2015-06-15 16:00:00	25.55	26.182	25.598	26.426	26.598	25.477	25.38
2015-06-15 17:00:00	25.55	26.134	25.598	26.451	26.573	25.477	25.404
2015-06-15 18:00:00	25.525	26.085	25.598	26.304	26.207	25.477	25.38
2015-06-15 19:00:00	25.525	26.085	25.598	26.28	26.207	25.453	25.38
2015-06-15 20:00:00	25.525	26.085	25.598	26.231	26.109	25.453	25.38
2015-06-15 21:00:00	25.525	26.085	25.598	26.231	26.109	25.453	25.38
2015-06-15 22:00:00	25.501	26.036	25.574	26.134	26.109	25.453	25.38
2015-06-15 23:00:00	25.501	26.061	25.598	26.182	26.036	25.453	25.38
2015-06-16	25.501	26.061	25.574	26.158	26.061	25.428	25.38
2015-06-16 01:00:00	25.501	26.036	25.574	26.182	26.036	25.428	25.38
2015-06-16 02:00:00	25.501	26.036	25.598	26.182	26.036	25.428	25.38
2015-06-16 03:00:00	25.501	26.061	25.598	26.158	26.061	25.453	25.404
2015-06-16 04:00:00	25.501	26.061	25.598	26.158	26.012	25.453	25.404
2015-06-16 05:00:00	25.501	26.036	25.598	26.085	25.914	25.453	25.404
2015-06-16 06:00:00	25.501	26.036	25.598	26.036	25.866	25.453	25.404
2015-06-16 07:00:00	25.501	26.061	25.598	26.085	25.914	25.477	25.404
2015-06-16 08:00:00	25.501	26.061	25.598	26.182	26.036	25.453	25.404
2015-06-16 09:00:00	25.501	26.085	25.598	26.256	26.304	25.453	25.404
2015-06-16 10:00:00	25.501	26.085	25.598	26.28	26.475	25.453	25.404
2015-06-16 11:00:00	25.525	26.182	25.623	26.573	27.186	25.501	25.428
2015-06-16 12:00:00	25.55	26.207	25.671	26.72	26.965	25.574	25.453
2015-06-16 13:00:00	25.55	26.256	25.671	26.891	27.481	25.55	25.453
2015-06-16 14:00:00	25.574	26.304	25.695	26.965	27.825	25.598	25.453
2015-06-16 15:00:00	25.574	26.256	25.671	27.112	27.53	25.55	25.453
2015-06-16 16:00:00	25.598	26.231	25.671	26.72	27.481	25.574	25.453
2015-06-16 17:00:00	25.574	26.231	25.671	26.695	27.186	25.574	25.453
2015-06-16 18:00:00	25.574	26.207	25.647	26.598	26.842	25.55	25.453
2015-06-16 19:00:00	25.574	26.134	25.647	26.426	26.549	25.525	25.453
2015-06-16 20:00:00	25.574	26.109	25.623	26.329	26.475	25.501	25.428
2015-06-16 21:00:00	25.55	26.085	25.623	26.28	26.378	25.501	25.428
2015-06-16 22:00:00	25.55	26.109	25.598	26.207	26.378	25.501	25.428
2015-06-16 23:00:00	25.55	26.085	25.598	26.134	26.329	25.477	25.428
2015-06-17	25.55	26.061	25.598	26.182	26.329	25.477	25.428
2015-06-17 01:00:00	25.55	26.061	25.598	26.182	26.158	25.501	25.428
2015-06-17 02:00:00	25.55	26.036	25.598	26.134	26.158	25.477	25.428
2015-06-17 03:00:00	25.525	26.061	25.598	26.109	26.061	25.477	25.428
2015-06-17 04:00:00	25.525	25.914	25.574	26.061	25.866	25.453	25.428
2015-06-17 05:00:00	25.501	25.841	25.55	26.012	25.768	25.428	25.428
2015-06-17 06:00:00	25.477	25.671	25.525	25.963	25.38	25.38	25.404
2015-06-17 07:00:00	25.453	25.598	25.477	25.89	25.525	25.331	25.38
2015-06-17 08:00:00	25.501	25.963	25.501	26.036	26.304	25.428	25.404
2015-06-17 09:00:00	25.525	26.036	25.55	26.378	26.231	25.501	25.428
2015-06-17 10:00:00	25.525	26.134	25.598	26.524	26.646	25.525	25.453
2015-06-17 11:00:00	25.55	26.231	25.598	26.598	27.038	25.55	25.453
2015-06-17 12:00:00	25.598	26.793	25.623	26.622	27.161	25.647	25.453
2015-06-17 13:00:00	25.55	26.256	25.647	26.842	27.161	25.598	25.477
2015-06-17 14:00:00	25.55	26.231	25.623	26.891	27.014	25.574	25.477
2015-06-17 15:00:00	25.55	26.207	25.623	26.818	26.671	25.574	25.477
2015-06-17 16:00:00	25.55	26.378	25.598	26.793	27.063	25.574	25.453
2015-06-17 17:00:00	25.55	26.207	25.623	26.524	26.671	25.574	25.453
2015-06-17 18:00:00	25.55	26.158	25.598	26.353	26.524	25.55	25.453
2015-06-17 19:00:00	25.55	26.134	25.598	26.256	26.451	25.525	25.453
2015-06-17 20:00:00	25.55	26.109	25.598	26.182	26.426	25.525	25.453
2015-06-17 21:00:00	25.55	26.085	25.598	26.182	26.304	25.501	25.453
2015-06-17 22:00:00	25.55	26.085	25.598	26.231	26.378	25.501	25.453
2015-06-17 23:00:00	25.55	26.085	25.598	26.182	26.329	25.525	25.453
2015-06-18	25.525	26.085	25.598	26.182	26.329	25.525	25.453
2015-06-18 01:00:00	25.525	26.061	25.598	26.109	26.231	25.501	25.453
2015-06-18 02:00:00	25.525	26.012	25.598	26.012	26.134	25.501	25.453
2015-06-18 03:00:00	25.525	25.89	25.574	25.987	25.744	25.453	25.453
2015-06-18 04:00:00	25.453	25.768	25.525	25.939	25.428	25.38	25.428
2015-06-18 05:00:00	25.38	25.598	25.477	25.89	25.186	25.283	25.404
2015-06-18 06:00:00	25.453	25.598	25.453	25.89	25.501	25.307	25.38
2015-06-18 07:00:00	25.477	25.866	25.477	25.939	25.914	25.428	25.404
2015-06-18 08:00:00	25.501	25.963	25.501	26.134	26.158	25.453	25.428
2015-06-18 09:00:00	25.501	26.061	25.55	26.378	26.256	25.501	25.453
2015-06-18 10:00:00	25.525	26.329	25.55	26.573	26.646	25.55	25.453
2015-06-18 11:00:00	25.55	26.426	25.598	26.646	26.916	25.598	25.453
2015-06-18 12:00:00	25.55	26.304	25.598	26.916	26.989	25.598	25.477
2015-06-18 13:00:00	25.574	26.231	25.623	26.598	26.402	25.574	25.477
2015-06-18 14:00:00	25.574	26.622	25.647	26.769	27.112	25.623	25.477
2015-06-18 15:00:00	25.598	26.378	25.671	27.112	26.842	25.647	25.501
2015-06-18 16:00:00	25.598	26.524	25.671	26.769	27.112	25.695	25.501
2015-06-18 17:00:00	25.598	26.451	25.647	26.842	26.744	25.647	25.501
2015-06-18 18:00:00	25.574	26.304	25.623	26.451	26.598	25.598	25.477
2015-06-18 19:00:00	25.574	26.231	25.623	26.426	26.524	25.574	25.477
2015-06-18 20:00:00	25.574	26.207	25.598	26.329	26.402	25.574	25.477
2015-06-18 21:00:00	25.574	26.158	25.598	26.329	26.378	25.574	25.453
2015-06-18 22:00:00	25.574	26.134	25.598	26.28	26.329	25.55	25.453
2015-06-18 23:00:00	25.574	26.134	25.598	26.329	26.451	25.55	25.477
2015-06-19	25.574	26.158	25.598	26.28	26.378	25.55	25.453
2015-06-19 01:00:00	25.574	26.134	25.598	26.304	26.378	25.55	25.453
2015-06-19 02:00:00	25.574	26.158	25.598	26.28	26.353	25.55	25.453
2015-06-19 03:00:00	25.574	26.134	25.598	26.231	26.329	25.55	25.453
2015-06-19 04:00:00	25.574	26.158	25.598	26.158	26.304	25.55	25.453
2015-06-19 05:00:00	25.574	26.158	25.598	26.085	26.28	25.55	25.453
2015-06-19 06:00:00	25.598	26.085	25.598	26.085	26.256	25.55	25.453
2015-06-19 07:00:00	25.574	26.109	25.598	26.109	26.304	25.574	25.453
2015-06-19 08:00:00	25.574	26.134	25.598	26.182	26.304	25.574	25.453
2015-06-19 09:00:00	25.574	26.158	25.598	26.329	26.426	25.574	25.453
2015-06-19 10:00:00	25.598	26.207	25.623	26.353	26.475	25.598	25.477
2015-06-19 11:00:00	25.598	26.329	25.647	26.475	26.598	25.647	25.501
2015-06-19 12:00:00	25.598	26.256	25.647	26.524	26.622	25.623	25.477
2015-06-19 13:00:00	25.623	26.426	25.647	26.5	26.842	25.671	25.501
2015-06-19 14:00:00	25.647	26.475	25.671	26.818	26.891	25.695	25.501
2015-06-19 15:00:00	25.647	26.353	25.671	26.769	26.769	25.671	25.501
2015-06-19 16:00:00	25.647	26.378	25.671	26.744	26.573	25.671	25.501
2015-06-19 17:00:00	25.647	26.329	25.671	26.524	26.573	25.647	25.501
2015-06-19 18:00:00	25.647	26.28	25.647	26.426	26.573	25.647	25.501
2015-06-19 19:00:00	25.647	26.304	25.647	26.378	26.524	25.623	25.501
2015-06-19 20:00:00	25.647	26.304	25.647	26.329	26.524	25.623	25.501
2015-06-19 21:00:00	25.647	26.353	25.647	26.353	26.549	25.623	25.501
2015-06-19 22:00:00	25.647	26.304	25.647	26.329	26.475	25.647	25.501
2015-06-19 23:00:00	25.647	26.28	25.647	26.28	26.451	25.623	25.501
2015-06-20	25.647	26.231	25.647	26.231	26.378	25.623	25.477
2015-06-20 01:00:00	25.647	26.182	25.671	26.158	26.329	25.623	25.477
2015-06-20 02:00:00	25.647	26.329	25.671	26.207	26.5	25.623	25.477
2015-06-20 03:00:00	25.623	26.256	25.671	26.134	26.329	25.623	25.477
2015-06-20 04:00:00	25.623	26.28	25.671	26.182	26.402	25.623	25.477
2015-06-20 05:00:00	25.647	26.304	25.671	26.182	26.451	25.623	25.477
2015-06-20 06:00:00	25.647	26.231	25.671	26.134	26.378	25.647	25.501
2015-06-20 07:00:00	25.623	26.207	25.671	26.134	26.353	25.623	25.477
2015-06-20 08:00:00	25.647	26.231	25.671	26.207	26.426	25.647	25.477
2015-06-20 09:00:00	25.647	26.329	25.671	26.426	26.646	25.647	25.501
2015-06-20 10:00:00	25.671	26.329	25.695	26.671	26.573	25.671	25.525
2015-06-20 11:00:00	25.695	26.573	25.695	26.5	26.94	25.744	25.525
2015-06-20 12:00:00	25.695	26.573	25.72	26.72	27.063	25.744	25.525
2015-06-20 13:00:00	25.744	26.598	25.744	27.136	27.456	25.744	25.55
2015-06-20 14:00:00	25.744	26.598	25.768	26.842	27.776	25.744	25.55
2015-06-20 15:00:00	25.744	26.549	25.768	26.867	27.259	25.768	25.55
2015-06-20 16:00:00	25.744	26.622	25.793	26.965	27.21	25.768	25.55
2015-06-20 17:00:00	25.744	26.622	25.768	26.695	27.014	25.744	25.55
2015-06-20 18:00:00	25.744	26.426	25.744	26.695	26.842	25.72	25.55
2015-06-20 19:00:00	25.72	26.426	25.744	26.5	26.793	25.695	25.55
2015-06-20 20:00:00	25.72	26.329	25.744	26.353	26.598	25.695	25.525
2015-06-20 21:00:00	25.695	26.378	25.744	26.378	26.671	25.695	25.525
2015-06-20 22:00:00	25.695	26.329	25.744	26.28	26.549	25.671	25.525
2015-06-20 23:00:00	25.695	26.28	25.72	26.231	26.451	25.671	25.525
2015-06-21	25.671	26.109	25.72	26.182	26.036	25.647	25.525
2015-06-21 01:00:00	25.647	25.987	25.671	26.134	25.793	25.574	25.525
2015-06-21 02:00:00	25.598	25.939	25.647	26.085	25.623	25.55	25.501
2015-06-21 03:00:00	25.55	25.914	25.623	26.012	25.331	25.501	25.501
2015-06-21 04:00:00	25.453	25.89	25.598	25.939	25.016	25.404	25.501
2015-06-21 05:00:00	25.355	25.841	25.574	25.817	24.774	25.355	25.477
2015-06-21 06:00:00	25.331	25.72	25.501	25.866	24.823	25.307	25.453
2015-06-21 07:00:00	25.355	25.793	25.525	25.817	25.137	25.355	25.453
2015-06-21 08:00:00	25.477	25.987	25.55	25.939	25.866	25.477	25.477
2015-06-21 09:00:00	25.501	26.109	25.598	26.085	26.085	25.525	25.501
2015-06-21 10:00:00	25.55	26.353	25.598	26.134	26.329	25.55	25.501
2015-06-21 11:00:00	25.598	26.549	25.647	26.5	26.916	25.671	25.525
2015-06-21 12:00:00	25.598	26.353	25.671	26.671	26.646	25.647	25.525
2015-06-21 13:00:00	25.598	26.28	25.671	26.524	26.573	25.647	25.525
2015-06-21 14:00:00	25.598	26.28	25.671	26.475	26.5	25.623	25.525
2015-06-21 15:00:00	25.598	26.256	25.671	26.378	26.402	25.623	25.525
2015-06-21 16:00:00	25.623	26.451	25.671	26.378	26.695	25.647	25.525
2015-06-21 17:00:00	25.623	26.329	25.671	26.378	26.5	25.647	25.525
2015-06-21 18:00:00	25.623	26.329	25.671	26.451	26.646	25.647	25.525
2015-06-21 19:00:00	25.623	26.256	25.671	26.304	26.353	25.647	25.525
2015-06-21 20:00:00	25.623	26.231	25.671	26.231	26.378	25.623	25.525
2015-06-21 21:00:00	25.623	26.231	25.671	26.231	26.426	25.623	25.525
2015-06-21 22:00:00	25.623	26.231	25.671	26.207	26.329	25.623	25.501
2015-06-21 23:00:00	25.623	26.207	25.671	26.231	26.353	25.623	25.525
2015-06-22	25.623	26.207	25.671	26.182	26.304	25.623	25.525
2015-06-22 01:00:00	25.623	26.182	25.671	26.134	26.231	25.623	25.501
2015-06-22 02:00:00	25.623	26.182	25.671	26.158	26.28	25.623	25.501
2015-06-22 03:00:00	25.623	25.987	25.671	26.061	25.817	25.598	25.525
2015-06-22 04:00:00	25.525	25.866	25.623	25.939	25.283	25.477	25.501
2015-06-22 05:00:00	25.38	25.866	25.574	25.744	24.75	25.355	25.501
2015-06-22 06:00:00	25.258	25.817	25.55	25.671	24.484	25.331	25.477
2015-06-22 07:00:00	25.234	25.647	25.501	25.647	24.653	25.307	25.453
2015-06-22 08:00:00	25.355	25.89	25.525	25.817	25.574	25.404	25.477
2015-06-22 09:00:00	25.453	26.036	25.574	26.012	25.987	25.501	25.477
2015-06-22 10:00:00	25.477	26.085	25.598	26.134	25.987	25.55	25.501
2015-06-22 11:00:00	25.525	26.134	25.623	26.207	26.134	25.55	25.501
2015-06-22 12:00:00	25.55	26.231	25.623	26.256	26.573	25.598	25.501
2015-06-22 13:00:00	25.55	26.256	25.623	26.329	26.573	25.598	25.501
2015-06-22 14:00:00	25.574	26.451	25.647	26.426	27.21	25.623	25.525
2015-06-22 15:00:00	25.598	26.378	25.671	26.842	26.842	25.647	25.525
2015-06-22 16:00:00	25.598	26.378	25.671	26.842	26.916	25.647	25.55
2015-06-22 17:00:00	25.598	26.28	25.671	26.451	26.5	25.647	25.525
2015-06-22 18:00:00	25.598	26.231	25.647	26.378	26.475	25.623	25.525
2015-06-22 19:00:00	25.598	26.207	25.647	26.304	26.353	25.623	25.525
2015-06-22 20:00:00	25.598	26.182	25.647	26.207	26.353	25.598	25.501
2015-06-22 21:00:00	25.598	26.158	25.671	26.158	26.256	25.598	25.501
2015-06-22 22:00:00	25.598	26.207	25.671	26.256	26.353	25.598	25.501
2015-06-22 23:00:00	25.574	26.134	25.647	26.134	26.182	25.598	25.501
2015-06-23	25.598	26.158	25.647	26.158	26.207	25.598	25.525
2015-06-23 01:00:00	25.55	26.036	25.623	26.036	26.036	25.574	25.501
2015-06-23 02:00:00	25.453	25.817	25.55	26.012	25.574	25.404	25.453
2015-06-23 03:00:00	25.428	25.768	25.501	25.914	25.283	25.331	25.453
2015-06-23 04:00:00	25.355	25.793	25.501	25.841	25.016	25.307	25.453
2015-06-23 05:00:00	25.283	25.671	25.453	25.793	24.75	25.21	25.404
2015-06-23 06:00:00	25.234	25.598	25.404	25.744	24.629	25.186	25.38
2015-06-23 07:00:00	25.234	25.671	25.404	25.598	24.75	25.186	25.404
2015-06-23 08:00:00	25.331	25.744	25.428	25.72	25.38	25.307	25.404
2015-06-23 09:00:00	25.404	25.914	25.525	25.89	25.987	25.477	25.453
2015-06-23 10:00:00	25.453	25.987	25.55	25.963	25.963	25.477	25.453
2015-06-23 11:00:00	25.404	25.768	25.525	25.866	25.598	25.404	25.453
2015-06-23 12:00:00	25.404	26.036	25.477	25.866	25.987	25.428	25.428
2015-06-23 13:00:00	25.453	25.817	25.453	25.866	25.866	25.404	25.428
2015-06-23 14:00:00	25.453	25.987	25.453	26.109	26.475	25.453	25.453
2015-06-23 15:00:00	25.477	26.085	25.525	26.304	26.598	25.501	25.477
2015-06-23 16:00:00	25.501	26.085	25.525	26.378	26.989	25.501	25.453
2015-06-23 17:00:00	25.501	26.036	25.55	26.158	26.671	25.525	25.477
2015-06-23 18:00:00	25.501	26.012	25.574	26.182	26.182	25.55	25.477
2015-06-23 19:00:00	25.501	26.036	25.55	25.987	26.207	25.501	25.477
2015-06-23 20:00:00	25.501	26.036	25.55	25.963	26.085	25.501	25.477
2015-06-23 21:00:00	25.453	25.89	25.525	25.914	25.744	25.428	25.453
2015-06-23 22:00:00	25.404	25.793	25.477	25.914	25.453	25.404	25.428
2015-06-23 23:00:00	25.404	25.744	25.453	25.89	25.623	25.404	25.428
2015-06-24	25.38	25.768	25.428	25.89	25.501	25.355	25.404
2015-06-24 01:00:00	25.38	25.695	25.428	25.841	25.355	25.331	25.404
2015-06-24 02:00:00	25.307	25.525	25.38	25.768	25.016	25.21	25.355
2015-06-24 03:00:00	25.21	25.695	25.428	25.574	24.677	25.234	25.404
2015-06-24 04:00:00	25.113	25.647	25.38	25.501	24.363	25.137	25.38
2015-06-24 05:00:00	24.968	25.574	25.331	25.355	23.857	24.992	25.355
2015-06-24 06:00:00	24.823	25.38	25.258	25.186	23.376	24.847	25.283
2015-06-24 07:00:00	24.75	25.501	25.21	24.992	23.497	24.919	25.234
2015-06-24 08:00:00	24.919	25.501	25.234	25.162	24.653	25.137	25.283
2015-06-24 09:00:00	25.137	25.793	25.307	25.72	25.55	25.283	25.331
2015-06-24 10:00:00	25.234	25.89	25.38	26.061	26.012	25.355	25.38
2015-06-24 11:00:00	25.283	25.963	25.428	26.28	26.28	25.404	25.404
2015-06-24 12:00:00	25.331	26.109	25.453	26.329	26.353	25.428	25.404
2015-06-24 13:00:00	25.355	26.085	25.477	26.5	26.402	25.453	25.404
2015-06-24 14:00:00	25.38	26.109	25.477	26.475	26.475	25.453	25.404
2015-06-24 15:00:00	25.38	26.231	25.477	26.28	26.646	25.453	25.404
2015-06-24 16:00:00	25.404	26.182	25.477	26.304	26.5	25.477	25.428
2015-06-24 17:00:00	25.404	26.182	25.501	26.378	26.329	25.501	25.428
2015-06-24 18:00:00	25.404	26.134	25.501	26.28	26.304	25.477	25.428
2015-06-24 19:00:00	25.428	26.085	25.501	26.182	26.378	25.477	25.428
2015-06-24 20:00:00	25.428	26.061	25.501	26.012	26.109	25.453	25.428
2015-06-24 21:00:00	25.404	26.085	25.501	25.963	26.182	25.453	25.428
2015-06-24 22:00:00	25.428	25.963	25.477	25.866	25.987	25.453	25.428
2015-06-24 23:00:00	25.428	26.012	25.477	25.89	26.134	25.453	25.428
2015-06-25	25.428	26.012	25.501	25.914	26.061	25.453	25.428
2015-06-25 01:00:00	25.428	26.012	25.501	25.939	26.134	25.453	25.428
2015-06-25 02:00:00	25.453	26.012	25.501	25.939	26.109	25.453	25.428
2015-06-25 03:00:00	25.453	26.061	25.501	25.987	26.256	25.453	25.428
2015-06-25 04:00:00	25.453	26.036	25.525	25.866	26.036	25.477	25.428
2015-06-25 05:00:00	25.453	25.841	25.501	25.841	25.72	25.453	25.428
2015-06-25 06:00:00	25.428	25.768	25.477	25.841	25.598	25.428	25.404
2015-06-25 07:00:00	25.453	25.841	25.477	25.89	25.744	25.428	25.428
2015-06-25 08:00:00	25.453	26.012	25.501	25.939	26.036	25.453	25.428
2015-06-25 09:00:00	25.453	26.109	25.525	26.109	26.256	25.501	25.453
2015-06-25 10:00:00	25.477	26.256	25.55	26.207	26.549	25.55	25.453
2015-06-25 11:00:00	25.501	26.231	25.55	26.451	26.744	25.55	25.453
2015-06-25 12:00:00	25.501	26.378	25.574	26.671	26.573	25.598	25.477
2015-06-25 13:00:00	25.525	26.475	25.574	26.378	26.769	25.598	25.453
2015-06-25 14:00:00	25.55	26.475	25.574	26.378	27.21	25.598	25.453
2015-06-25 15:00:00	25.55	26.598	25.598	26.695	27.063	25.647	25.477
2015-06-25 16:00:00	25.55	26.353	25.598	26.695	26.793	25.623	25.477
2015-06-25 17:00:00	25.55	26.28	25.598	26.451	26.598	25.598	25.477
2015-06-25 18:00:00	25.525	26.28	25.598	26.304	26.524	25.574	25.453
2015-06-25 19:00:00	25.55	26.182	25.598	26.158	26.378	25.574	25.453
2015-06-25 20:00:00	25.55	26.182	25.598	26.085	26.329	25.574	25.453
2015-06-25 21:00:00	25.525	26.134	25.598	26.061	26.134	25.574	25.453
2015-06-25 22:00:00	25.501	25.914	25.574	26.012	25.695	25.501	25.453
2015-06-25 23:00:00	25.404	25.939	25.55	25.89	25.21	25.453	25.453
2015-06-26	25.307	25.793	25.501	25.793	24.871	25.331	25.428
2015-06-26 01:00:00	25.283	25.793	25.477	25.695	24.847	25.307	25.428
2015-06-26 02:00:00	25.258	25.744	25.453	25.623	24.726	25.258	25.404
2015-06-26 03:00:00	25.137	25.841	25.453	25.428	24.484	25.307	25.404
2015-06-26 04:00:00	25.113	25.768	25.404	25.355	24.508	25.234	25.38
2015-06-26 05:00:00	25.113	25.768	25.404	25.38	24.557	25.21	25.38
2015-06-26 06:00:00	25.113	25.647	25.38	25.501	24.581	25.186	25.355
2015-06-26 07:00:00	25.113	25.623	25.355	25.525	24.75	25.162	25.355
2015-06-26 08:00:00	25.258	25.817	25.404	25.623	25.477	25.331	25.38
2015-06-26 09:00:00	25.307	25.939	25.428	25.72	25.72	25.38	25.404
2015-06-26 10:00:00	25.355	26.036	25.477	25.866	25.866	25.428	25.428
2015-06-26 11:00:00	25.38	26.256	25.477	25.963	26.304	25.428	25.428
2015-06-26 12:00:00	25.404	26.182	25.501	26.378	26.671	25.501	25.453
2015-06-26 13:00:00	25.453	26.451	25.55	26.353	27.727	25.55	25.453
2015-06-26 14:00:00	25.477	26.304	25.574	26.744	26.94	25.55	25.453
2015-06-26 15:00:00	25.477	26.304	25.574	26.72	26.695	25.574	25.453
2015-06-26 16:00:00	25.501	26.28	25.574	26.5	26.744	25.55	25.453
2015-06-26 17:00:00	25.501	26.329	25.574	26.329	26.573	25.598	25.453
2015-06-26 18:00:00	25.501	26.28	25.574	26.304	26.451	25.55	25.453
2015-06-26 19:00:00	25.501	26.182	25.55	26.158	26.353	25.525	25.453
2015-06-26 20:00:00	25.501	26.182	25.574	26.182	26.28	25.55	25.453
2015-06-26 21:00:00	25.501	26.158	25.574	26.061	26.231	25.525	25.453
2015-06-26 22:00:00	25.501	26.158	25.574	26.134	26.231	25.525	25.453
2015-06-26 23:00:00	25.501	26.158	25.574	26.182	26.256	25.525	25.453
2015-06-27	25.501	26.158	25.574	26.182	26.329	25.525	25.453
2015-06-27 01:00:00	25.501	26.134	25.598	26.207	26.182	25.55	25.453
2015-06-27 02:00:00	25.501	26.158	25.598	26.182	26.207	25.55	25.453
2015-06-27 03:00:00	25.501	26.158	25.598	26.158	26.182	25.55	25.453
2015-06-27 04:00:00	25.501	26.158	25.598	26.158	26.28	25.55	25.453
2015-06-27 05:00:00	25.501	26.158	25.598	26.134	26.231	25.55	25.453
2015-06-27 06:00:00	25.501	26.109	25.598	26.109	26.231	25.55	25.453
[truncated: 6,594 more rows]
