# Supplementary material for: What’s the temperature in tropical caves?
Source: PLoS One. 2020 Dec 31;15(12):e0237051. doi: 10.1371/journal.pone.0237051 (PMC7775087; doi:10.1371/journal.pone.0237051)
Supplement: S3 Table — (XLSX) [file pone.0237051.s003.xlsx]

## Sheet: Sheet1
Date	Tuch 1	Tuch 2	Tuch 3	Tuch 4	Tuch 5	Tuch 6	Tuch 7
2018-09-25 01:00:00	24.629	24.605	24.726	25.307	24.629	24.726	24.968
2018-09-25 02:00:00	24.629	24.605	24.726	25.307	24.629	24.726	24.968
2018-09-25 03:00:00	24.629	24.605	24.726	25.283	24.629	24.726	24.944
2018-09-25 04:00:00	24.629	24.605	24.75	25.258	24.653	24.702	24.847
2018-09-25 05:00:00	24.629	24.605	24.726	25.258	24.629	24.677	24.75
2018-09-25 06:00:00	24.605	24.605	24.702	25.234	24.629	24.677	24.677
2018-09-25 07:00:00	24.605	24.581	24.702	25.21	24.629	24.629	24.581
2018-09-25 08:00:00	24.605	24.605	24.702	25.21	24.629	24.653	24.581
2018-09-25 09:00:00	24.605	24.581	24.677	25.21	24.629	24.629	24.629
2018-09-25 10:00:00	24.605	24.581	24.702	25.21	24.629	24.653	24.677
2018-09-25 11:00:00	24.629	24.581	24.702	25.21	24.629	24.677	24.823
2018-09-25 12:00:00	24.629	24.581	24.702	25.234	24.629	24.677	24.919
2018-09-25 13:00:00	24.629	24.581	24.726	25.258	24.629	24.702	24.944
2018-09-25 14:00:00	24.629	24.581	24.75	25.283	24.629	24.726	24.992
2018-09-25 15:00:00	24.629	24.581	24.75	25.283	24.629	24.726	24.968
2018-09-25 16:00:00	24.629	24.581	24.726	25.283	24.629	24.726	24.968
2018-09-25 17:00:00	24.629	24.581	24.726	25.283	24.629	24.726	25.016
2018-09-25 18:00:00	24.629	24.581	24.726	25.307	24.629	24.75	25.04
2018-09-25 19:00:00	24.629	24.581	24.75	25.307	24.629	24.75	25.04
2018-09-25 20:00:00	24.629	24.581	24.726	25.307	24.629	24.75	25.04
2018-09-25 21:00:00	24.629	24.581	24.726	25.307	24.629	24.726	25.016
2018-09-25 22:00:00	24.629	24.581	24.726	25.307	24.629	24.726	25.016
2018-09-25 23:00:00	24.629	24.581	24.726	25.307	24.629	24.726	25.016
2018-09-26	24.629	24.581	24.726	25.283	24.629	24.726	24.992
2018-09-26 01:00:00	24.629	24.581	24.726	25.283	24.629	24.726	24.992
2018-09-26 02:00:00	24.629	24.581	24.702	25.307	24.629	24.726	24.992
2018-09-26 03:00:00	24.629	24.581	24.726	25.307	24.629	24.726	25.016
2018-09-26 04:00:00	24.629	24.581	24.726	25.307	24.629	24.726	25.016
2018-09-26 05:00:00	24.605	24.581	24.726	25.283	24.629	24.726	25.016
2018-09-26 06:00:00	24.605	24.581	24.702	25.283	24.629	24.726	24.992
2018-09-26 07:00:00	24.605	24.581	24.702	25.258	24.629	24.702	24.919
2018-09-26 08:00:00	24.605	24.581	24.677	25.258	24.629	24.702	24.871
2018-09-26 09:00:00	24.605	24.581	24.677	25.234	24.629	24.677	24.871
2018-09-26 10:00:00	24.605	24.581	24.702	25.21	24.629	24.677	24.823
2018-09-26 11:00:00	24.629	24.581	24.702	25.234	24.629	24.702	24.919
2018-09-26 12:00:00	24.629	24.581	24.726	25.258	24.629	24.702	25.016
2018-09-26 13:00:00	24.629	24.581	24.726	25.283	24.629	24.726	25.04
2018-09-26 14:00:00	24.653	24.581	24.75	25.307	24.629	24.726	25.113
2018-09-26 15:00:00	24.677	24.581	24.774	25.331	24.629	24.75	25.162
2018-09-26 16:00:00	24.653	24.581	24.895	25.38	24.653	24.774	25.258
2018-09-26 17:00:00	24.653	24.581	24.798	25.404	24.653	24.774	25.234
2018-09-26 18:00:00	24.653	24.581	24.798	25.404	24.629	24.798	25.186
2018-09-26 19:00:00	24.629	24.581	24.774	25.404	24.629	24.774	25.162
2018-09-26 20:00:00	24.629	24.581	24.774	25.38	24.629	24.774	25.162
2018-09-26 21:00:00	24.629	24.581	24.774	25.38	24.629	24.774	25.113
2018-09-26 22:00:00	24.629	24.581	24.75	25.355	24.629	24.774	25.089
2018-09-26 23:00:00	24.653	24.581	24.75	25.355	24.629	24.774	25.113
2018-09-27	24.629	24.581	24.774	25.355	24.629	24.774	25.113
2018-09-27 01:00:00	24.629	24.581	24.75	25.355	24.629	24.75	25.065
2018-09-27 02:00:00	24.629	24.581	24.726	25.331	24.629	24.75	25.04
2018-09-27 03:00:00	24.605	24.581	24.726	25.307	24.629	24.726	25.016
2018-09-27 04:00:00	24.605	24.581	24.726	25.283	24.629	24.726	25.016
2018-09-27 05:00:00	24.605	24.581	24.702	25.258	24.629	24.702	24.895
2018-09-27 06:00:00	24.605	24.581	24.702	25.258	24.629	24.702	24.871
2018-09-27 07:00:00	24.605	24.581	24.702	25.258	24.629	24.677	24.798
2018-09-27 08:00:00	24.605	24.581	24.677	25.21	24.629	24.653	24.677
2018-09-27 09:00:00	24.605	24.581	24.677	25.21	24.629	24.653	24.726
2018-09-27 10:00:00	24.605	24.581	24.677	25.21	24.629	24.629	24.677
2018-09-27 11:00:00	24.629	24.581	24.702	25.186	24.629	24.653	24.895
2018-09-27 12:00:00	24.653	24.581	24.75	25.21	24.629	24.677	24.992
2018-09-27 13:00:00	24.629	24.581	24.798	25.283	24.629	24.726	25.113
2018-09-27 14:00:00	24.653	24.581	24.774	25.307	24.629	24.726	25.113
2018-09-27 15:00:00	24.653	24.581	24.774	25.331	24.629	24.75	25.137
2018-09-27 16:00:00	24.653	24.581	24.798	25.331	24.629	24.774	25.137
2018-09-27 17:00:00	24.677	24.581	24.774	25.38	24.629	24.774	25.186
2018-09-27 18:00:00	24.677	24.581	24.823	25.355	24.629	24.774	25.186
2018-09-27 19:00:00	24.653	24.605	24.823	25.38	24.629	24.798	25.186
2018-09-27 20:00:00	24.629	24.581	24.774	25.38	24.629	24.798	25.162
2018-09-27 21:00:00	24.629	24.581	24.774	25.355	24.629	24.774	25.113
2018-09-27 22:00:00	24.629	24.581	24.774	25.355	24.629	24.774	25.089
2018-09-27 23:00:00	24.629	24.581	24.75	25.331	24.629	24.774	25.089
2018-09-28	24.629	24.581	24.75	25.331	24.629	24.75	25.04
2018-09-28 01:00:00	24.629	24.581	24.726	25.307	24.629	24.75	24.992
2018-09-28 02:00:00	24.605	24.581	24.726	25.283	24.629	24.726	24.871
2018-09-28 03:00:00	24.605	24.581	24.726	25.258	24.629	24.702	24.919
2018-09-28 04:00:00	24.605	24.581	24.702	25.258	24.629	24.702	24.944
2018-09-28 05:00:00	24.605	24.581	24.677	25.234	24.629	24.677	24.75
2018-09-28 06:00:00	24.605	24.581	24.702	25.21	24.629	24.702	24.919
2018-09-28 07:00:00	24.605	24.581	24.677	25.21	24.629	24.677	24.847
2018-09-28 08:00:00	24.605	24.581	24.677	25.186	24.629	24.629	24.677
2018-09-28 09:00:00	24.605	24.581	24.677	25.162	24.629	24.653	24.75
2018-09-28 10:00:00	24.605	24.581	24.677	25.162	24.629	24.629	24.702
2018-09-28 11:00:00	24.629	24.581	24.677	25.162	24.629	24.677	24.871
2018-09-28 12:00:00	24.629	24.581	24.702	25.21	24.629	24.702	24.968
2018-09-28 13:00:00	24.629	24.581	24.726	25.234	24.629	24.702	25.065
2018-09-28 14:00:00	24.629	24.581	24.75	25.283	24.629	24.75	25.113
2018-09-28 15:00:00	24.653	24.581	24.75	25.283	24.629	24.726	25.137
2018-09-28 16:00:00	24.653	24.581	24.774	25.307	24.629	24.75	25.137
2018-09-28 17:00:00	24.653	24.581	24.774	25.331	24.629	24.774	25.162
2018-09-28 18:00:00	24.653	24.581	24.798	25.331	24.629	24.774	25.186
2018-09-28 19:00:00	24.629	24.581	24.774	25.355	24.629	24.774	25.162
2018-09-28 20:00:00	24.653	24.581	24.75	25.331	24.629	24.774	25.137
2018-09-28 21:00:00	24.629	24.581	24.774	25.331	24.629	24.774	25.113
2018-09-28 22:00:00	24.629	24.581	24.75	25.331	24.629	24.774	25.089
2018-09-28 23:00:00	24.629	24.581	24.75	25.331	24.629	24.774	25.089
2018-09-29	24.629	24.581	24.726	25.307	24.629	24.774	25.065
2018-09-29 01:00:00	24.605	24.581	24.726	25.307	24.629	24.75	25.04
2018-09-29 02:00:00	24.605	24.581	24.702	25.283	24.629	24.726	25.016
2018-09-29 03:00:00	24.605	24.581	24.702	25.283	24.629	24.726	24.968
2018-09-29 04:00:00	24.605	24.581	24.702	25.258	24.629	24.726	24.895
2018-09-29 05:00:00	24.605	24.581	24.677	25.234	24.629	24.677	24.75
2018-09-29 06:00:00	24.605	24.581	24.677	25.21	24.629	24.629	24.677
2018-09-29 07:00:00	24.605	24.581	24.677	25.21	24.629	24.677	24.847
2018-09-29 08:00:00	24.581	24.581	24.677	25.186	24.629	24.605	24.605
2018-09-29 09:00:00	24.581	24.581	24.653	25.162	24.629	24.532	24.46
2018-09-29 10:00:00	24.581	24.581	24.653	25.162	24.605	24.532	24.557
2018-09-29 11:00:00	24.605	24.581	24.677	25.162	24.629	24.629	24.774
2018-09-29 12:00:00	24.629	24.581	24.677	25.186	24.629	24.653	24.919
2018-09-29 13:00:00	24.653	24.581	24.726	25.234	24.629	24.677	25.04
2018-09-29 14:00:00	24.653	24.581	24.823	25.283	24.629	24.726	25.186
2018-09-29 15:00:00	24.653	24.605	24.798	25.307	24.629	24.75	25.21
2018-09-29 16:00:00	24.677	24.605	24.774	25.307	24.629	24.75	25.162
2018-09-29 17:00:00	24.653	24.581	24.798	25.307	24.629	24.774	25.186
2018-09-29 18:00:00	24.677	24.581	24.774	25.307	24.629	24.75	25.186
2018-09-29 19:00:00	24.653	24.605	24.798	25.331	24.629	24.774	25.21
2018-09-29 20:00:00	24.629	24.605	24.798	25.331	24.629	24.774	25.162
2018-09-29 21:00:00	24.629	24.605	24.75	25.331	24.629	24.774	25.113
2018-09-29 22:00:00	24.629	24.581	24.75	25.307	24.629	24.774	25.089
2018-09-29 23:00:00	24.629	24.581	24.75	25.307	24.629	24.774	25.089
2018-09-30	24.629	24.581	24.75	25.307	24.629	24.774	25.089
2018-09-30 01:00:00	24.629	24.581	24.726	25.283	24.629	24.75	25.089
2018-09-30 02:00:00	24.605	24.581	24.726	25.283	24.629	24.726	24.992
2018-09-30 03:00:00	24.629	24.581	24.702	25.258	24.629	24.726	24.992
2018-09-30 04:00:00	24.605	24.581	24.726	25.234	24.629	24.726	24.992
2018-09-30 05:00:00	24.605	24.581	24.702	25.21	24.629	24.702	24.847
2018-09-30 06:00:00	24.605	24.581	24.702	25.21	24.629	24.702	24.823
2018-09-30 07:00:00	24.605	24.581	24.677	25.21	24.629	24.677	24.774
2018-09-30 08:00:00	24.581	24.581	24.677	25.186	24.629	24.629	24.702
2018-09-30 09:00:00	24.557	24.581	24.677	25.162	24.629	24.557	24.484
2018-09-30 10:00:00	24.605	24.581	24.677	25.162	24.629	24.581	24.629
2018-09-30 11:00:00	24.629	24.581	24.677	25.162	24.629	24.653	24.847
2018-09-30 12:00:00	24.629	24.581	24.726	25.21	24.629	24.677	24.968
2018-09-30 13:00:00	24.629	24.581	24.726	25.234	24.629	24.702	25.04
2018-09-30 14:00:00	24.629	24.581	24.774	25.258	24.629	24.726	25.113
2018-09-30 15:00:00	24.677	24.581	24.774	25.258	24.629	24.726	25.113
2018-09-30 16:00:00	24.677	24.605	24.847	25.331	24.653	24.774	25.283
2018-09-30 17:00:00	24.702	24.605	24.847	25.307	24.653	24.774	25.234
2018-09-30 18:00:00	24.677	24.605	24.871	25.307	24.653	24.798	25.307
2018-09-30 19:00:00	24.677	24.605	24.823	25.331	24.653	24.798	25.234
2018-09-30 20:00:00	24.629	24.605	24.798	25.307	24.629	24.798	25.186
2018-09-30 21:00:00	24.629	24.605	24.774	25.307	24.629	24.774	25.113
2018-09-30 22:00:00	24.629	24.605	24.75	25.307	24.629	24.774	25.089
2018-09-30 23:00:00	24.629	24.605	24.75	25.283	24.629	24.75	25.04
2018-10-01	24.629	24.581	24.726	25.258	24.629	24.726	24.968
2018-10-01 01:00:00	24.629	24.605	24.726	25.234	24.629	24.726	24.895
2018-10-01 02:00:00	24.605	24.581	24.702	25.234	24.629	24.726	24.944
2018-10-01 03:00:00	24.605	24.581	24.702	25.21	24.629	24.702	24.871
2018-10-01 04:00:00	24.557	24.581	24.677	25.186	24.629	24.605	24.605
2018-10-01 05:00:00	24.557	24.581	24.677	25.162	24.629	24.532	24.436
2018-10-01 06:00:00	24.581	24.581	24.677	25.162	24.629	24.484	24.363
2018-10-01 07:00:00	24.557	24.581	24.653	25.137	24.605	24.508	24.508
2018-10-01 08:00:00	24.581	24.581	24.653	25.113	24.605	24.532	24.508
2018-10-01 09:00:00	24.581	24.581	24.653	25.113	24.605	24.532	24.532
2018-10-01 10:00:00	24.581	24.581	24.629	25.089	24.605	24.508	24.436
2018-10-01 11:00:00	24.605	24.581	24.653	25.113	24.605	24.581	24.702
2018-10-01 12:00:00	24.605	24.581	24.702	25.137	24.629	24.629	24.871
2018-10-01 13:00:00	24.605	24.581	24.702	25.162	24.629	24.653	24.919
2018-10-01 14:00:00	24.605	24.581	24.702	25.186	24.629	24.677	24.919
2018-10-01 15:00:00	24.605	24.581	24.702	25.162	24.629	24.677	24.895
2018-10-01 16:00:00	24.605	24.581	24.726	25.186	24.629	24.677	24.895
2018-10-01 17:00:00	24.629	24.581	24.702	25.21	24.629	24.677	24.968
2018-10-01 18:00:00	24.629	24.581	24.75	25.21	24.629	24.702	25.04
2018-10-01 19:00:00	24.629	24.581	24.75	25.234	24.629	24.726	25.04
2018-10-01 20:00:00	24.605	24.581	24.726	25.234	24.629	24.726	25.016
2018-10-01 21:00:00	24.605	24.581	24.702	25.234	24.629	24.726	24.968
2018-10-01 22:00:00	24.605	24.581	24.702	25.21	24.629	24.702	24.968
2018-10-01 23:00:00	24.605	24.581	24.702	25.21	24.629	24.702	24.944
2018-10-02	24.605	24.581	24.677	25.186	24.629	24.653	24.702
2018-10-02 01:00:00	24.557	24.581	24.677	25.162	24.605	24.629	24.629
2018-10-02 02:00:00	24.484	24.581	24.653	25.137	24.605	24.532	24.412
2018-10-02 03:00:00	24.557	24.581	24.629	25.113	24.605	24.388	24.195
2018-10-02 04:00:00	24.508	24.581	24.629	25.065	24.581	24.412	24.315
2018-10-02 05:00:00	24.339	24.581	24.629	25.065	24.581	24.339	24.146
2018-10-02 06:00:00	24.412	24.581	24.629	25.065	24.581	24.267	24.026
2018-10-02 07:00:00	24.339	24.581	24.605	25.04	24.581	24.195	23.978
2018-10-02 08:00:00	24.532	24.581	24.605	25.04	24.532	24.243	24.146
2018-10-02 09:00:00	24.412	24.581	24.605	25.04	24.581	24.291	24.243
2018-10-02 10:00:00	24.484	24.581	24.581	25.016	24.557	24.243	24.05
2018-10-02 11:00:00	24.508	24.581	24.605	25.016	24.581	24.291	24.243
2018-10-02 12:00:00	24.532	24.581	24.605	25.04	24.581	24.412	24.46
2018-10-02 13:00:00	24.557	24.581	24.653	25.065	24.581	24.484	24.677
2018-10-02 14:00:00	24.605	24.581	24.677	25.113	24.581	24.532	24.823
2018-10-02 15:00:00	24.605	24.581	24.823	25.186	24.605	24.605	25.065
2018-10-02 16:00:00	24.629	24.581	24.774	25.21	24.605	24.629	25.04
2018-10-02 17:00:00	24.605	24.581	24.847	25.21	24.605	24.629	25.016
2018-10-02 18:00:00	24.581	24.581	24.75	25.234	24.629	24.653	25.016
2018-10-02 19:00:00	24.605	24.581	24.726	25.21	24.605	24.653	24.919
2018-10-02 20:00:00	24.581	24.581	24.726	25.21	24.605	24.653	24.919
2018-10-02 21:00:00	24.581	24.581	24.702	25.186	24.605	24.653	24.919
2018-10-02 22:00:00	24.581	24.581	24.677	25.162	24.605	24.653	24.871
2018-10-02 23:00:00	24.581	24.581	24.677	25.162	24.605	24.629	24.798
2018-10-03	24.557	24.581	24.653	25.137	24.605	24.629	24.702
2018-10-03 01:00:00	24.557	24.581	24.653	25.113	24.581	24.581	24.653
2018-10-03 02:00:00	24.532	24.581	24.629	25.089	24.581	24.557	24.581
2018-10-03 03:00:00	24.557	24.581	24.629	25.089	24.581	24.508	24.508
2018-10-03 04:00:00	24.532	24.581	24.629	25.065	24.581	24.484	24.436
2018-10-03 05:00:00	24.508	24.581	24.629	25.065	24.581	24.436	24.363
2018-10-03 06:00:00	24.532	24.581	24.605	25.04	24.581	24.363	24.243
2018-10-03 07:00:00	24.532	24.581	24.605	25.016	24.581	24.339	24.243
2018-10-03 08:00:00	24.508	24.581	24.581	25.016	24.581	24.315	24.219
2018-10-03 09:00:00	24.508	24.581	24.581	25.016	24.581	24.315	24.195
2018-10-03 10:00:00	24.532	24.581	24.581	24.992	24.557	24.339	24.243
2018-10-03 11:00:00	24.532	24.581	24.581	24.992	24.557	24.388	24.412
2018-10-03 12:00:00	24.532	24.581	24.605	25.016	24.581	24.484	24.532
2018-10-03 13:00:00	24.557	24.581	24.653	25.065	24.581	24.532	24.677
2018-10-03 14:00:00	24.629	24.581	24.677	25.137	24.581	24.581	24.847
2018-10-03 15:00:00	24.605	24.581	24.798	25.21	24.605	24.629	25.113
2018-10-03 16:00:00	24.629	24.581	24.75	25.21	24.605	24.629	25.089
2018-10-03 17:00:00	24.629	24.581	24.774	25.258	24.605	24.677	25.065
2018-10-03 18:00:00	24.605	24.581	24.774	25.258	24.629	24.677	25.113
2018-10-03 19:00:00	24.605	24.581	24.75	25.258	24.605	24.677	25.04
2018-10-03 20:00:00	24.581	24.581	24.726	25.258	24.605	24.677	25.016
2018-10-03 21:00:00	24.581	24.581	24.702	25.234	24.605	24.677	24.968
2018-10-03 22:00:00	24.581	24.581	24.702	25.21	24.605	24.677	24.944
2018-10-03 23:00:00	24.581	24.581	24.677	25.21	24.605	24.677	24.919
2018-10-04	24.581	24.581	24.677	25.21	24.605	24.653	24.895
2018-10-04 01:00:00	24.581	24.581	24.677	25.186	24.605	24.653	24.823
2018-10-04 02:00:00	24.557	24.581	24.677	25.162	24.605	24.653	24.798
2018-10-04 03:00:00	24.532	24.581	24.653	25.162	24.581	24.581	24.653
2018-10-04 04:00:00	24.557	24.581	24.653	25.113	24.581	24.557	24.532
2018-10-04 05:00:00	24.484	24.581	24.629	25.113	24.581	24.484	24.46
2018-10-04 06:00:00	24.557	24.581	24.629	25.089	24.581	24.484	24.484
2018-10-04 07:00:00	24.557	24.581	24.629	25.065	24.581	24.508	24.484
2018-10-04 08:00:00	24.484	24.581	24.605	25.065	24.581	24.436	24.363
2018-10-04 09:00:00	24.508	24.581	24.629	25.065	24.557	24.436	24.436
2018-10-04 10:00:00	24.532	24.581	24.629	25.065	24.581	24.484	24.532
2018-10-04 11:00:00	24.557	24.581	24.629	25.065	24.581	24.557	24.677
2018-10-04 12:00:00	24.581	24.581	24.677	25.113	24.581	24.581	24.823
2018-10-04 13:00:00	24.605	24.581	24.702	25.137	24.581	24.605	24.919
2018-10-04 14:00:00	24.581	24.581	24.75	25.162	24.605	24.629	24.968
2018-10-04 15:00:00	24.605	24.581	24.726	25.162	24.605	24.653	25.016
2018-10-04 16:00:00	24.605	24.581	24.774	25.162	24.605	24.677	25.04
2018-10-04 17:00:00	24.605	24.581	24.774	25.162	24.605	24.677	25.04
2018-10-04 18:00:00	24.605	24.581	24.774	25.162	24.605	24.677	25.04
2018-10-04 19:00:00	24.605	24.581	24.726	25.162	24.605	24.677	25.04
2018-10-04 20:00:00	24.605	24.581	24.726	25.162	24.605	24.677	24.992
2018-10-04 21:00:00	24.581	24.581	24.702	25.162	24.605	24.677	24.968
2018-10-04 22:00:00	24.581	24.581	24.702	25.162	24.605	24.677	24.944
2018-10-04 23:00:00	24.581	24.581	24.677	25.162	24.605	24.677	24.895
2018-10-05	24.581	24.581	24.677	25.137	24.605	24.653	24.798
2018-10-05 01:00:00	24.557	24.581	24.653	25.113	24.581	24.629	24.653
2018-10-05 02:00:00	24.557	24.581	24.629	25.089	24.581	24.532	24.508
2018-10-05 03:00:00	24.557	24.581	24.629	25.089	24.581	24.508	24.508
2018-10-05 04:00:00	24.557	24.581	24.629	25.04	24.581	24.532	24.508
2018-10-05 05:00:00	24.557	24.581	24.629	25.065	24.581	24.484	24.46
2018-10-05 06:00:00	24.532	24.581	24.629	25.04	24.581	24.436	24.388
2018-10-05 07:00:00	24.532	24.581	24.605	25.016	24.581	24.388	24.291
2018-10-05 08:00:00	24.508	24.581	24.605	25.016	24.581	24.412	24.291
2018-10-05 09:00:00	24.532	24.581	24.605	25.016	24.557	24.46	24.46
2018-10-05 10:00:00	24.532	24.581	24.605	25.016	24.581	24.46	24.484
2018-10-05 11:00:00	24.557	24.581	24.629	25.016	24.581	24.508	24.605
2018-10-05 12:00:00	24.557	24.581	24.653	25.04	24.581	24.557	24.702
2018-10-05 13:00:00	24.581	24.581	24.629	25.089	24.581	24.581	24.774
2018-10-05 14:00:00	24.605	24.581	24.823	25.162	24.581	24.605	24.944
2018-10-05 15:00:00	24.605	24.581	24.798	25.21	24.605	24.653	25.065
2018-10-05 16:00:00	24.629	24.581	24.774	25.234	24.605	24.677	25.065
2018-10-05 17:00:00	24.629	24.581	24.774	25.258	24.605	24.677	25.065
2018-10-05 18:00:00	24.605	24.581	24.774	25.258	24.605	24.702	25.065
2018-10-05 19:00:00	24.605	24.581	24.726	25.258	24.605	24.702	25.065
2018-10-05 20:00:00	24.605	24.581	24.726	25.258	24.605	24.702	25.065
2018-10-05 21:00:00	24.605	24.581	24.702	25.234	24.605	24.677	24.992
2018-10-05 22:00:00	24.605	24.581	24.702	25.21	24.605	24.677	25.016
2018-10-05 23:00:00	24.581	24.581	24.702	25.234	24.605	24.677	25.016
2018-10-06	24.581	24.581	24.677	25.21	24.605	24.677	24.992
2018-10-06 01:00:00	24.581	24.581	24.702	25.21	24.605	24.677	24.968
2018-10-06 02:00:00	24.581	24.581	24.677	25.186	24.605	24.653	24.944
2018-10-06 03:00:00	24.581	24.581	24.677	25.186	24.605	24.653	24.919
2018-10-06 04:00:00	24.581	24.581	24.653	25.162	24.605	24.653	24.847
2018-10-06 05:00:00	24.581	24.581	24.653	25.137	24.581	24.629	24.847
2018-10-06 06:00:00	24.557	24.581	24.653	25.137	24.605	24.629	24.75
2018-10-06 07:00:00	24.557	24.581	24.629	25.089	24.581	24.581	24.605
2018-10-06 08:00:00	24.557	24.581	24.629	25.089	24.581	24.557	24.605
2018-10-06 09:00:00	24.557	24.581	24.629	25.065	24.581	24.557	24.557
2018-10-06 10:00:00	24.581	24.581	24.653	25.065	24.581	24.581	24.677
2018-10-06 11:00:00	24.581	24.581	24.629	25.089	24.581	24.605	24.798
2018-10-06 12:00:00	24.581	24.581	24.677	25.113	24.605	24.629	25.016
2018-10-06 13:00:00	24.581	24.581	24.653	25.137	24.605	24.629	24.944
2018-10-06 14:00:00	24.605	24.581	24.677	25.162	24.605	24.653	25.04
2018-10-06 15:00:00	24.629	24.581	24.702	25.186	24.605	24.677	25.089
2018-10-06 16:00:00	24.605	24.581	24.75	25.21	24.605	24.702	25.307
2018-10-06 17:00:00	24.629	24.581	24.726	25.21	24.605	24.702	25.21
2018-10-06 18:00:00	24.629	24.581	24.726	25.234	24.605	24.726	25.234
2018-10-06 19:00:00	24.605	24.581	24.726	25.234	24.629	24.726	25.113
2018-10-06 20:00:00	24.581	24.581	24.702	25.21	24.605	24.702	25.04
2018-10-06 21:00:00	24.581	24.581	24.677	25.186	24.605	24.677	24.919
2018-10-06 22:00:00	24.581	24.581	24.677	25.162	24.605	24.677	24.919
2018-10-06 23:00:00	24.581	24.581	24.677	25.162	24.605	24.677	24.968
2018-10-07	24.581	24.581	24.677	25.162	24.605	24.677	24.895
2018-10-07 01:00:00	24.605	24.581	24.677	25.162	24.605	24.677	24.968
2018-10-07 02:00:00	24.581	24.581	24.702	25.162	24.605	24.702	24.992
2018-10-07 03:00:00	24.581	24.581	24.677	25.137	24.605	24.677	24.919
2018-10-07 04:00:00	24.605	24.581	24.677	25.137	24.605	24.677	24.871
2018-10-07 05:00:00	24.605	24.581	24.677	25.137	24.605	24.677	24.919
2018-10-07 06:00:00	24.605	24.581	24.677	25.137	24.605	24.677	24.968
2018-10-07 07:00:00	24.605	24.581	24.677	25.113	24.605	24.677	24.919
2018-10-07 08:00:00	24.605	24.581	24.677	25.113	24.605	24.677	24.895
2018-10-07 09:00:00	24.605	24.581	24.677	25.113	24.605	24.677	24.919
2018-10-07 10:00:00	24.605	24.581	24.677	25.113	24.605	24.677	24.919
2018-10-07 11:00:00	24.605	24.581	24.677	25.113	24.605	24.677	24.919
2018-10-07 12:00:00	24.605	24.581	24.677	25.137	24.605	24.677	24.968
2018-10-07 13:00:00	24.605	24.581	24.677	25.137	24.605	24.677	25.04
2018-10-07 14:00:00	24.605	24.581	24.677	25.137	24.605	24.677	24.992
2018-10-07 15:00:00	24.605	24.581	24.677	25.137	24.605	24.677	24.968
2018-10-07 16:00:00	24.605	24.581	24.677	25.137	24.605	24.677	24.944
2018-10-07 17:00:00	24.605	24.581	24.677	25.137	24.605	24.677	24.968
2018-10-07 18:00:00	24.605	24.581	24.677	25.137	24.605	24.702	24.968
2018-10-07 19:00:00	24.605	24.581	24.677	25.137	24.605	24.702	24.968
2018-10-07 20:00:00	24.605	24.581	24.677	25.137	24.605	24.702	24.919
2018-10-07 21:00:00	24.605	24.581	24.677	25.113	24.629	24.677	24.871
2018-10-07 22:00:00	24.605	24.581	24.677	25.089	24.629	24.677	24.871
2018-10-07 23:00:00	24.581	24.581	24.653	25.089	24.629	24.653	24.774
2018-10-08	24.581	24.581	24.677	25.089	24.629	24.653	24.726
2018-10-08 01:00:00	24.581	24.581	24.653	25.089	24.629	24.629	24.726
2018-10-08 02:00:00	24.581	24.581	24.653	25.065	24.629	24.629	24.677
2018-10-08 03:00:00	24.581	24.581	24.653	25.065	24.605	24.605	24.581
2018-10-08 04:00:00	24.581	24.581	24.653	25.04	24.605	24.581	24.557
2018-10-08 05:00:00	24.581	24.581	24.653	25.04	24.605	24.557	24.484
2018-10-08 06:00:00	24.581	24.581	24.629	25.016	24.605	24.532	24.436
2018-10-08 07:00:00	24.581	24.581	24.629	25.016	24.605	24.484	24.339
2018-10-08 08:00:00	24.581	24.581	24.629	25.016	24.605	24.46	24.339
2018-10-08 09:00:00	24.557	24.581	24.629	25.016	24.605	24.46	24.363
2018-10-08 10:00:00	24.581	24.581	24.629	25.016	24.605	24.46	24.412
2018-10-08 11:00:00	24.581	24.581	24.653	25.04	24.605	24.557	24.653
2018-10-08 12:00:00	24.581	24.581	24.653	25.065	24.605	24.581	24.774
2018-10-08 13:00:00	24.581	24.581	24.677	25.089	24.605	24.605	24.895
2018-10-08 14:00:00	24.581	24.581	24.677	25.113	24.605	24.629	24.968
2018-10-08 15:00:00	24.581	24.581	24.653	25.113	24.605	24.629	24.871
2018-10-08 16:00:00	24.581	24.581	24.677	25.137	24.605	24.629	24.968
2018-10-08 17:00:00	24.581	24.581	24.677	25.162	24.605	24.653	24.968
2018-10-08 18:00:00	24.581	24.581	24.677	25.162	24.605	24.653	24.944
2018-10-08 19:00:00	24.581	24.581	24.677	25.186	24.605	24.677	24.919
2018-10-08 20:00:00	24.581	24.581	24.677	25.162	24.605	24.677	24.919
2018-10-08 21:00:00	24.581	24.581	24.677	25.186	24.605	24.677	24.919
2018-10-08 22:00:00	24.581	24.581	24.677	25.162	24.605	24.677	24.895
2018-10-08 23:00:00	24.605	24.581	24.677	25.162	24.605	24.677	24.895
2018-10-09	24.581	24.581	24.677	25.162	24.605	24.677	24.919
2018-10-09 01:00:00	24.581	24.581	24.677	25.162	24.605	24.677	24.944
2018-10-09 02:00:00	24.581	24.581	24.677	25.162	24.605	24.677	24.895
2018-10-09 03:00:00	24.581	24.581	24.677	25.137	24.605	24.677	24.895
2018-10-09 04:00:00	24.581	24.581	24.677	25.137	24.605	24.653	24.871
2018-10-09 05:00:00	24.581	24.581	24.677	25.137	24.605	24.653	24.823
2018-10-09 06:00:00	24.581	24.581	24.677	25.113	24.629	24.629	24.726
2018-10-09 07:00:00	24.532	24.581	24.653	25.113	24.629	24.629	24.726
2018-10-09 08:00:00	24.532	24.581	24.653	25.113	24.605	24.581	24.702
2018-10-09 09:00:00	24.557	24.581	24.677	25.089	24.605	24.581	24.677
2018-10-09 10:00:00	24.581	24.581	24.677	25.113	24.605	24.581	24.677
2018-10-09 11:00:00	24.605	24.581	24.677	25.113	24.605	24.629	24.823
2018-10-09 12:00:00	24.653	24.581	24.702	25.137	24.605	24.653	24.895
2018-10-09 13:00:00	24.653	24.581	24.798	25.21	24.629	24.702	25.21
2018-10-09 14:00:00	24.629	24.605	24.823	25.234	24.629	24.726	25.137
2018-10-09 15:00:00	24.629	24.581	24.75	25.258	24.629	24.726	25.137
2018-10-09 16:00:00	24.653	24.605	24.798	25.307	24.629	24.75	25.21
2018-10-09 17:00:00	24.677	24.605	24.798	25.307	24.629	24.75	25.21
2018-10-09 18:00:00	24.653	24.605	24.871	25.355	24.629	24.774	25.21
2018-10-09 19:00:00	24.629	24.605	24.823	25.355	24.629	24.774	25.21
2018-10-09 20:00:00	24.629	24.605	24.774	25.355	24.629	24.774	25.162
2018-10-09 21:00:00	24.629	24.605	24.774	25.331	24.629	24.774	25.137
2018-10-09 22:00:00	24.629	24.605	24.774	25.331	24.629	24.774	25.113
2018-10-09 23:00:00	24.629	24.605	24.75	25.331	24.629	24.774	25.113
2018-10-10	24.629	24.605	24.75	25.331	24.629	24.774	25.113
2018-10-10 01:00:00	24.629	24.605	24.75	25.331	24.629	24.774	25.113
2018-10-10 02:00:00	24.629	24.605	24.75	25.331	24.629	24.774	25.089
2018-10-10 03:00:00	24.629	24.581	24.75	25.307	24.629	24.774	25.089
2018-10-10 04:00:00	24.629	24.581	24.75	25.331	24.629	24.774	25.089
2018-10-10 05:00:00	24.629	24.581	24.75	25.331	24.629	24.774	25.113
2018-10-10 06:00:00	24.629	24.581	24.75	25.331	24.629	24.774	25.113
2018-10-10 07:00:00	24.629	24.581	24.75	25.331	24.629	24.774	25.089
2018-10-10 08:00:00	24.629	24.605	24.75	25.331	24.629	24.774	25.089
2018-10-10 09:00:00	24.629	24.605	24.75	25.331	24.629	24.774	25.089
2018-10-10 10:00:00	24.629	24.605	24.726	25.307	24.629	24.774	25.065
2018-10-10 11:00:00	24.629	24.605	24.774	25.331	24.629	24.774	25.113
2018-10-10 12:00:00	24.653	24.605	24.774	25.355	24.629	24.774	25.137
2018-10-10 13:00:00	24.653	24.605	24.774	25.38	24.629	24.798	25.186
2018-10-10 14:00:00	24.653	24.605	24.823	25.404	24.629	24.798	25.21
2018-10-10 15:00:00	24.653	24.605	24.798	25.453	24.629	24.798	25.258
2018-10-10 16:00:00	24.677	24.605	24.823	25.477	24.629	24.823	25.283
2018-10-10 17:00:00	24.677	24.605	24.847	25.55	24.653	24.823	25.331
2018-10-10 18:00:00	24.653	24.605	24.871	25.453	24.653	24.823	25.137
2018-10-10 19:00:00	24.653	24.605	24.823	25.404	24.653	24.798	25.186
2018-10-10 20:00:00	24.677	24.605	24.798	25.404	24.629	24.798	25.162
2018-10-10 21:00:00	24.677	24.605	24.798	25.38	24.629	24.798	25.137
2018-10-10 22:00:00	24.653	24.605	24.798	25.355	24.629	24.798	25.137
2018-10-10 23:00:00	24.653	24.605	24.774	25.355	24.629	24.774	25.113
2018-10-11	24.629	24.605	24.774	25.331	24.629	24.774	25.089
2018-10-11 01:00:00	24.653	24.605	24.75	25.331	24.629	24.774	25.065
2018-10-11 02:00:00	24.629	24.605	24.774	25.331	24.629	24.798	25.089
2018-10-11 03:00:00	24.629	24.605	24.75	25.331	24.629	24.774	25.065
2018-10-11 04:00:00	24.629	24.605	24.75	25.331	24.629	24.774	25.065
2018-10-11 05:00:00	24.629	24.605	24.75	25.331	24.629	24.774	25.065
2018-10-11 06:00:00	24.629	24.605	24.726	25.331	24.629	24.774	25.04
2018-10-11 07:00:00	24.629	24.605	24.726	25.307	24.629	24.75	25.016
2018-10-11 08:00:00	24.629	24.605	24.726	25.283	24.629	24.726	25.016
2018-10-11 09:00:00	24.629	24.605	24.726	25.283	24.629	24.75	25.016
2018-10-11 10:00:00	24.629	24.605	24.726	25.283	24.629	24.75	25.016
2018-10-11 11:00:00	24.653	24.605	24.726	25.283	24.629	24.75	25.04
2018-10-11 12:00:00	24.653	24.605	24.774	25.331	24.629	24.774	25.113
2018-10-11 13:00:00	24.653	24.605	24.774	25.38	24.629	24.798	25.162
2018-10-11 14:00:00	24.653	24.605	24.774	25.38	24.629	24.798	25.162
2018-10-11 15:00:00	24.653	24.605	24.774	25.38	24.629	24.798	25.186
2018-10-11 16:00:00	24.677	24.605	24.774	25.404	24.629	24.798	25.162
2018-10-11 17:00:00	24.629	24.605	24.847	25.404	24.629	24.798	25.186
2018-10-11 18:00:00	24.653	24.605	24.774	25.38	24.629	24.798	25.137
2018-10-11 19:00:00	24.653	24.605	24.774	25.404	24.629	24.798	25.137
2018-10-11 20:00:00	24.629	24.605	24.774	25.38	24.629	24.774	25.137
2018-10-11 21:00:00	24.629	24.605	24.774	25.38	24.629	24.798	25.113
2018-10-11 22:00:00	24.653	24.605	24.774	25.355	24.629	24.774	25.089
2018-10-11 23:00:00	24.653	24.605	24.774	25.38	24.629	24.774	25.113
2018-10-12	24.629	24.605	24.774	25.355	24.629	24.774	25.089
2018-10-12 01:00:00	24.629	24.605	24.75	25.331	24.629	24.774	25.04
2018-10-12 02:00:00	24.629	24.605	24.726	25.307	24.629	24.75	24.944
2018-10-12 03:00:00	24.629	24.605	24.726	25.283	24.629	24.75	24.919
2018-10-12 04:00:00	24.629	24.605	24.726	25.283	24.629	24.726	24.895
2018-10-12 05:00:00	24.629	24.605	24.726	25.258	24.629	24.702	24.871
2018-10-12 06:00:00	24.629	24.605	24.726	25.234	24.629	24.702	24.847
2018-10-12 07:00:00	24.629	24.605	24.702	25.234	24.629	24.677	24.798
2018-10-12 08:00:00	24.629	24.605	24.726	25.21	24.629	24.702	24.871
2018-10-12 09:00:00	24.629	24.605	24.702	25.21	24.629	24.702	24.895
2018-10-12 10:00:00	24.629	24.605	24.702	25.21	24.629	24.702	24.871
2018-10-12 11:00:00	24.629	24.605	24.726	25.21	24.629	24.726	24.919
2018-10-12 12:00:00	24.653	24.605	24.726	25.234	24.629	24.726	24.968
2018-10-12 13:00:00	24.629	24.605	24.798	25.258	24.629	24.726	24.992
2018-10-12 14:00:00	24.677	24.605	24.75	25.307	24.629	24.75	25.065
2018-10-12 15:00:00	24.677	24.605	24.798	25.331	24.629	24.774	25.113
2018-10-12 16:00:00	24.702	24.605	24.871	25.355	24.653	24.774	25.137
2018-10-12 17:00:00	24.653	24.629	24.871	25.38	24.653	24.798	25.186
2018-10-12 18:00:00	24.677	24.605	24.774	25.404	24.653	24.798	25.162
2018-10-12 19:00:00	24.653	24.605	24.798	25.38	24.653	24.823	25.162
2018-10-12 20:00:00	24.653	24.605	24.774	25.38	24.653	24.798	25.137
2018-10-12 21:00:00	24.653	24.605	24.774	25.355	24.653	24.798	25.113
2018-10-12 22:00:00	24.653	24.605	24.774	25.355	24.653	24.798	25.113
2018-10-12 23:00:00	24.629	24.605	24.774	25.355	24.653	24.798	25.089
2018-10-13	24.629	24.605	24.75	25.331	24.653	24.774	25.065
2018-10-13 01:00:00	24.629	24.605	24.75	25.307	24.629	24.774	25.04
2018-10-13 02:00:00	24.629	24.605	24.726	25.283	24.629	24.774	25.04
2018-10-13 03:00:00	24.629	24.605	24.726	25.283	24.629	24.75	25.016
2018-10-13 04:00:00	24.629	24.605	24.726	25.258	24.629	24.726	24.968
2018-10-13 05:00:00	24.629	24.605	24.702	25.258	24.629	24.726	24.919
2018-10-13 06:00:00	24.629	24.605	24.726	25.234	24.629	24.726	24.944
2018-10-13 07:00:00	24.629	24.605	24.726	25.234	24.629	24.726	24.944
2018-10-13 08:00:00	24.629	24.605	24.702	25.21	24.629	24.702	24.919
2018-10-13 09:00:00	24.629	24.605	24.702	25.21	24.629	24.702	24.919
2018-10-13 10:00:00	24.629	24.605	24.702	25.21	24.629	24.702	24.895
2018-10-13 11:00:00	24.629	24.605	24.702	25.21	24.629	24.702	24.944
2018-10-13 12:00:00	24.629	24.605	24.726	25.21	24.629	24.726	24.968
2018-10-13 13:00:00	24.653	24.605	24.726	25.258	24.629	24.75	25.04
2018-10-13 14:00:00	24.677	24.605	24.774	25.283	24.653	24.75	25.089
2018-10-13 15:00:00	24.677	24.629	24.798	25.307	24.653	24.774	25.137
2018-10-13 16:00:00	24.677	24.629	24.823	25.355	24.653	24.798	25.137
2018-10-13 17:00:00	24.677	24.629	24.823	25.355	24.653	24.798	25.162
2018-10-13 18:00:00	24.677	24.629	24.798	25.38	24.653	24.823	25.186
2018-10-13 19:00:00	24.653	24.629	24.798	25.38	24.653	24.798	25.162
2018-10-13 20:00:00	24.653	24.629	24.774	25.355	24.653	24.823	25.137
2018-10-13 21:00:00	24.653	24.629	24.774	25.355	24.653	24.798	25.113
2018-10-13 22:00:00	24.629	24.629	24.774	25.331	24.653	24.798	25.089
2018-10-13 23:00:00	24.629	24.605	24.75	25.331	24.653	24.774	25.065
2018-10-14	24.629	24.605	24.75	25.307	24.653	24.774	25.04
2018-10-14 01:00:00	24.629	24.605	24.726	25.283	24.629	24.75	24.944
2018-10-14 02:00:00	24.629	24.605	24.726	25.258	24.629	24.75	24.968
2018-10-14 03:00:00	24.629	24.605	24.726	25.258	24.629	24.726	24.968
2018-10-14 04:00:00	24.629	24.605	24.726	25.258	24.629	24.702	24.823
2018-10-14 05:00:00	24.629	24.605	24.702	25.234	24.629	24.702	24.919
2018-10-14 06:00:00	24.605	24.605	24.702	25.21	24.629	24.702	24.919
2018-10-14 07:00:00	24.605	24.605	24.677	25.21	24.629	24.702	24.919
2018-10-14 08:00:00	24.605	24.605	24.677	25.186	24.629	24.702	24.919
2018-10-14 09:00:00	24.605	24.605	24.677	25.186	24.629	24.677	24.919
2018-10-14 10:00:00	24.629	24.605	24.653	25.162	24.629	24.677	24.726
2018-10-14 11:00:00	24.629	24.605	24.677	25.162	24.629	24.677	24.871
2018-10-14 12:00:00	24.629	24.605	24.702	25.186	24.629	24.702	24.944
2018-10-14 13:00:00	24.629	24.605	24.726	25.21	24.629	24.726	24.968
2018-10-14 14:00:00	24.677	24.605	24.75	25.258	24.629	24.726	25.065
2018-10-14 15:00:00	24.677	24.605	24.798	25.283	24.653	24.75	25.113
2018-10-14 16:00:00	24.702	24.605	24.798	25.307	24.653	24.774	25.137
2018-10-14 17:00:00	24.677	24.629	24.895	25.404	24.653	24.798	25.21
2018-10-14 18:00:00	24.677	24.629	24.823	25.38	24.653	24.798	25.21
2018-10-14 19:00:00	24.677	24.629	24.798	25.355	24.653	24.798	25.186
2018-10-14 20:00:00	24.653	24.629	24.798	25.355	24.653	24.798	25.162
2018-10-14 21:00:00	24.653	24.629	24.774	25.355	24.653	24.798	25.113
2018-10-14 22:00:00	24.653	24.629	24.774	25.331	24.653	24.798	25.113
2018-10-14 23:00:00	24.653	24.629	24.75	25.331	24.653	24.798	25.089
2018-10-15	24.653	24.629	24.75	25.331	24.653	24.798	25.089
2018-10-15 01:00:00	24.653	24.605	24.75	25.331	24.653	24.798	25.089
2018-10-15 02:00:00	24.653	24.605	24.75	25.331	24.629	24.798	25.089
2018-10-15 03:00:00	24.653	24.605	24.75	25.331	24.629	24.798	25.089
2018-10-15 04:00:00	24.629	24.605	24.75	25.307	24.629	24.798	25.065
2018-10-15 05:00:00	24.653	24.629	24.726	25.307	24.629	24.774	25.065
2018-10-15 06:00:00	24.653	24.629	24.75	25.307	24.629	24.774	25.089
2018-10-15 07:00:00	24.653	24.629	24.75	25.307	24.629	24.774	25.065
2018-10-15 08:00:00	24.653	24.605	24.75	25.307	24.653	24.774	25.065
2018-10-15 09:00:00	24.677	24.629	24.726	25.307	24.629	24.774	25.04
2018-10-15 10:00:00	24.677	24.629	24.774	25.307	24.629	24.774	25.065
2018-10-15 11:00:00	24.653	24.629	24.774	25.307	24.653	24.774	25.113
2018-10-15 12:00:00	24.677	24.629	24.774	25.331	24.653	24.774	25.137
2018-10-15 13:00:00	24.726	24.629	24.823	25.355	24.653	24.798	25.186
2018-10-15 14:00:00	24.726	24.629	24.919	25.38	24.677	24.823	25.283
2018-10-15 15:00:00	24.702	24.629	24.944	25.428	24.677	24.823	25.331
2018-10-15 16:00:00	24.702	24.629	24.871	25.404	24.677	24.823	25.331
2018-10-15 17:00:00	24.726	24.629	24.871	25.404	24.677	24.823	25.307
2018-10-15 18:00:00	24.726	24.629	24.919	25.428	24.677	24.847	25.355
2018-10-15 19:00:00	24.702	24.629	24.871	25.404	24.677	24.847	25.331
2018-10-15 20:00:00	24.677	24.629	24.871	25.404	24.677	24.847	25.307
2018-10-15 21:00:00	24.702	24.629	24.798	25.38	24.677	24.823	25.21
2018-10-15 22:00:00	24.677	24.629	24.823	25.404	24.677	24.823	25.258
2018-10-15 23:00:00	24.677	24.629	24.798	25.38	24.653	24.823	25.21
2018-10-16	24.653	24.629	24.774	25.355	24.653	24.798	25.162
2018-10-16 01:00:00	24.653	24.629	24.75	25.331	24.653	24.798	25.113
2018-10-16 02:00:00	24.677	24.629	24.774	25.355	24.653	24.798	25.113
2018-10-16 03:00:00	24.677	24.629	24.75	25.331	24.653	24.798	25.113
2018-10-16 04:00:00	24.653	24.629	24.774	25.331	24.653	24.798	25.113
2018-10-16 05:00:00	24.677	24.629	24.75	25.331	24.653	24.774	25.113
2018-10-16 06:00:00	24.653	24.629	24.798	25.331	24.653	24.798	25.137
2018-10-16 07:00:00	24.677	24.629	24.774	25.331	24.653	24.798	25.113
2018-10-16 08:00:00	24.702	24.629	24.774	25.331	24.653	24.798	25.113
2018-10-16 09:00:00	24.677	24.629	24.823	25.331	24.677	24.798	25.162
2018-10-16 10:00:00	24.677	24.629	24.774	25.307	24.653	24.798	25.089
2018-10-16 11:00:00	24.677	24.629	24.774	25.331	24.653	24.798	25.113
2018-10-16 12:00:00	24.677	24.629	24.823	25.355	24.653	24.823	25.186
2018-10-16 13:00:00	24.677	24.629	24.798	25.38	24.653	24.823	25.234
2018-10-16 14:00:00	24.702	24.629	24.774	25.404	24.653	24.798	25.21
2018-10-16 15:00:00	24.702	24.629	24.823	25.404	24.677	24.823	25.307
2018-10-16 16:00:00	24.702	24.629	24.823	25.428	24.677	24.847	25.307
2018-10-16 17:00:00	24.677	24.629	24.847	25.428	24.677	24.847	25.283
2018-10-16 18:00:00	24.677	24.629	24.823	25.404	24.677	24.823	25.21
2018-10-16 19:00:00	24.677	24.629	24.798	25.404	24.653	24.823	25.186
2018-10-16 20:00:00	24.702	24.629	24.798	25.404	24.653	24.823	25.186
2018-10-16 21:00:00	24.677	24.629	24.847	25.38	24.677	24.823	25.21
2018-10-16 22:00:00	24.677	24.629	24.798	25.38	24.653	24.823	25.162
2018-10-16 23:00:00	24.653	24.629	24.774	25.355	24.653	24.798	25.113
2018-10-17	24.677	24.629	24.774	25.331	24.653	24.798	25.113
2018-10-17 01:00:00	24.677	24.629	24.774	25.355	24.653	24.798	25.113
2018-10-17 02:00:00	24.677	24.629	24.774	25.331	24.653	24.798	25.089
2018-10-17 03:00:00	24.677	24.629	24.774	25.331	24.653	24.798	25.089
2018-10-17 04:00:00	24.653	24.629	24.774	25.331	24.653	24.798	25.089
2018-10-17 05:00:00	24.677	24.629	24.75	25.307	24.653	24.774	25.065
2018-10-17 06:00:00	24.653	24.629	24.75	25.307	24.653	24.798	25.065
2018-10-17 07:00:00	24.653	24.629	24.75	25.307	24.653	24.798	25.065
2018-10-17 08:00:00	24.653	24.629	24.75	25.307	24.653	24.774	25.065
2018-10-17 09:00:00	24.653	24.629	24.75	25.307	24.653	24.774	25.065
2018-10-17 10:00:00	24.677	24.629	24.75	25.307	24.653	24.774	25.065
2018-10-17 11:00:00	24.677	24.629	24.774	25.307	24.653	24.798	25.113
2018-10-17 12:00:00	24.702	24.629	24.774	25.355	24.653	24.798	25.162
2018-10-17 13:00:00	24.677	24.629	24.823	25.38	24.677	24.823	25.234
2018-10-17 14:00:00	24.702	24.629	24.798	25.38	24.677	24.823	25.21
2018-10-17 15:00:00	24.726	24.629	24.847	25.404	24.677	24.823	25.283
2018-10-17 16:00:00	24.702	24.629	24.871	25.477	24.677	24.847	25.38
2018-10-17 17:00:00	24.75	24.629	24.823	25.453	24.677	24.823	25.283
2018-10-17 18:00:00	24.726	24.629	24.895	25.453	24.677	24.871	25.404
2018-10-17 19:00:00	24.726	24.629	24.895	25.453	24.677	24.871	25.38
2018-10-17 20:00:00	24.702	24.629	24.847	25.453	24.677	24.871	25.307
2018-10-17 21:00:00	24.702	24.629	24.823	25.428	24.677	24.847	25.258
2018-10-17 22:00:00	24.702	24.629	24.823	25.428	24.677	24.847	25.258
2018-10-17 23:00:00	24.677	24.629	24.823	25.428	24.677	24.847	25.234
2018-10-18	24.677	24.629	24.798	25.404	24.677	24.847	25.21
2018-10-18 01:00:00	24.702	24.629	24.798	25.404	24.677	24.847	25.186
2018-10-18 02:00:00	24.677	24.629	24.871	25.38	24.677	24.823	25.186
2018-10-18 03:00:00	24.677	24.629	24.774	25.38	24.677	24.798	25.137
2018-10-18 04:00:00	24.677	24.629	24.774	25.355	24.677	24.798	25.089
2018-10-18 05:00:00	24.653	24.629	24.774	25.331	24.677	24.798	25.089
2018-10-18 06:00:00	24.653	24.629	24.774	25.307	24.677	24.798	25.089
2018-10-18 07:00:00	24.653	24.629	24.75	25.307	24.677	24.774	25.065
2018-10-18 08:00:00	24.653	24.629	24.75	25.307	24.677	24.774	25.04
2018-10-18 09:00:00	24.653	24.629	24.75	25.283	24.677	24.774	24.968
2018-10-18 10:00:00	24.653	24.629	24.726	25.283	24.677	24.75	25.016
2018-10-18 11:00:00	24.677	24.629	24.75	25.283	24.677	24.774	25.065
2018-10-18 12:00:00	24.677	24.629	24.75	25.307	24.677	24.774	25.113
2018-10-18 13:00:00	24.677	24.629	24.798	25.331	24.677	24.798	25.21
2018-10-18 14:00:00	24.702	24.629	24.774	25.331	24.677	24.798	25.162
2018-10-18 15:00:00	24.677	24.629	24.823	25.307	24.677	24.798	25.137
2018-10-18 16:00:00	24.677	24.629	24.798	25.307	24.677	24.75	24.968
2018-10-18 17:00:00	24.653	24.629	24.774	25.283	24.677	24.75	24.895
2018-10-18 18:00:00	24.653	24.629	24.75	25.283	24.677	24.75	24.919
2018-10-18 19:00:00	24.653	24.629	24.75	25.258	24.653	24.726	24.823
2018-10-18 20:00:00	24.653	24.629	24.726	25.258	24.677	24.75	24.895
2018-10-18 21:00:00	24.629	24.629	24.726	25.258	24.653	24.726	24.702
2018-10-18 22:00:00	24.629	24.629	24.726	25.234	24.653	24.677	24.677
2018-10-18 23:00:00	24.629	24.629	24.726	25.21	24.677	24.653	24.557
2018-10-19	24.653	24.629	24.726	25.21	24.653	24.677	24.75
2018-10-19 01:00:00	24.653	24.629	24.726	25.234	24.653	24.726	24.919
2018-10-19 02:00:00	24.677	24.629	24.726	25.258	24.653	24.726	24.944
2018-10-19 03:00:00	24.653	24.629	24.774	25.258	24.653	24.75	24.968
2018-10-19 04:00:00	24.653	24.629	24.726	25.234	24.653	24.726	24.944
2018-10-19 05:00:00	24.653	24.629	24.726	25.234	24.653	24.726	24.968
2018-10-19 06:00:00	24.653	24.629	24.75	25.234	24.653	24.75	24.968
2018-10-19 07:00:00	24.653	24.629	24.726	25.258	24.653	24.75	24.968
2018-10-19 08:00:00	24.653	24.629	24.75	25.258	24.653	24.75	24.968
2018-10-19 09:00:00	24.677	24.629	24.75	25.258	24.653	24.75	24.992
2018-10-19 10:00:00	24.677	24.629	24.75	25.283	24.653	24.774	25.016
2018-10-19 11:00:00	24.677	24.629	24.774	25.283	24.653	24.774	25.089
2018-10-19 12:00:00	24.798	24.629	24.774	25.307	24.677	24.774	25.113
2018-10-19 13:00:00	24.702	24.629	25.04	25.428	24.677	24.823	25.307
2018-10-19 14:00:00	24.702	24.629	24.823	25.38	24.677	24.823	25.21
2018-10-19 15:00:00	24.677	24.629	24.847	25.404	24.677	24.823	25.307
2018-10-19 16:00:00	24.677	24.629	24.798	25.38	24.677	24.823	25.186
2018-10-19 17:00:00	24.677	24.629	24.798	25.38	24.677	24.823	25.162
2018-10-19 18:00:00	24.677	24.629	24.798	25.355	24.653	24.823	25.137
2018-10-19 19:00:00	24.677	24.629	24.774	25.38	24.677	24.823	25.137
2018-10-19 20:00:00	24.677	24.629	24.774	25.38	24.677	24.823	25.137
2018-10-19 21:00:00	24.677	24.629	24.798	25.355	24.677	24.823	25.137
2018-10-19 22:00:00	24.702	24.629	24.774	25.355	24.677	24.798	25.113
2018-10-19 23:00:00	24.677	24.629	24.798	25.355	24.677	24.823	25.137
2018-10-20	24.677	24.629	24.798	25.355	24.677	24.823	25.137
2018-10-20 01:00:00	24.677	24.629	24.774	25.355	24.677	24.823	25.113
2018-10-20 02:00:00	24.677	24.629	24.774	25.355	24.677	24.823	25.113
2018-10-20 03:00:00	24.677	24.629	24.774	25.355	24.677	24.823	25.113
2018-10-20 04:00:00	24.677	24.629	24.774	25.355	24.677	24.823	25.089
2018-10-20 05:00:00	24.677	24.629	24.774	25.331	24.677	24.798	25.089
2018-10-20 06:00:00	24.653	24.629	24.774	25.331	24.653	24.798	25.089
2018-10-20 07:00:00	24.677	24.629	24.75	25.307	24.677	24.774	25.065
2018-10-20 08:00:00	24.653	24.629	24.75	25.307	24.653	24.774	24.992
2018-10-20 09:00:00	24.677	24.629	24.75	25.283	24.677	24.774	24.968
2018-10-20 10:00:00	24.677	24.629	24.774	25.283	24.653	24.774	25.04
2018-10-20 11:00:00	24.677	24.629	24.774	25.307	24.677	24.798	25.065
2018-10-20 12:00:00	24.677	24.629	24.798	25.307	24.677	24.798	25.113
2018-10-20 13:00:00	24.677	24.629	24.798	25.331	24.677	24.798	25.186
2018-10-20 14:00:00	24.702	24.629	24.774	25.331	24.677	24.798	25.186
2018-10-20 15:00:00	24.702	24.629	24.847	25.38	24.677	24.823	25.234
2018-10-20 16:00:00	24.726	24.629	24.823	25.355	24.677	24.823	25.234
2018-10-20 17:00:00	24.702	24.653	24.871	25.404	24.702	24.847	25.283
2018-10-20 18:00:00	24.702	24.629	24.823	25.38	24.677	24.823	25.21
2018-10-20 19:00:00	24.702	24.629	24.823	25.38	24.677	24.823	25.21
2018-10-20 20:00:00	24.677	24.629	24.823	25.38	24.677	24.823	25.186
2018-10-20 21:00:00	24.677	24.629	24.798	25.355	24.677	24.823	25.113
2018-10-20 22:00:00	24.677	24.629	24.774	25.331	24.677	24.798	25.065
2018-10-20 23:00:00	24.653	24.629	24.774	25.307	24.677	24.798	25.065
2018-10-21	24.653	24.629	24.75	25.283	24.677	24.774	24.968
2018-10-21 01:00:00	24.653	24.629	24.75	25.283	24.677	24.75	24.871
2018-10-21 02:00:00	24.629	24.629	24.726	25.258	24.677	24.726	24.823
2018-10-21 03:00:00	24.629	24.629	24.726	25.234	24.677	24.629	24.581
2018-10-21 04:00:00	24.581	24.629	24.726	25.21	24.653	24.557	24.484
2018-10-21 05:00:00	24.605	24.629	24.726	25.21	24.653	24.484	24.412
2018-10-21 06:00:00	24.46	24.629	24.702	25.186	24.653	24.436	24.315
2018-10-21 07:00:00	24.557	24.629	24.702	25.186	24.653	24.436	24.267
2018-10-21 08:00:00	24.557	24.629	24.702	25.186	24.653	24.436	24.363
2018-10-21 09:00:00	24.605	24.629	24.677	25.162	24.653	24.436	24.291
2018-10-21 10:00:00	24.629	24.629	24.677	25.137	24.653	24.484	24.508
2018-10-21 11:00:00	24.629	24.629	24.702	25.162	24.653	24.581	24.677
2018-10-21 12:00:00	24.653	24.629	24.702	25.186	24.653	24.629	24.823
2018-10-21 13:00:00	24.653	24.629	24.798	25.21	24.653	24.677	24.919
2018-10-21 14:00:00	24.677	24.629	24.798	25.234	24.653	24.677	24.968
2018-10-21 15:00:00	24.653	24.629	24.798	25.283	24.677	24.726	25.04
2018-10-21 16:00:00	24.653	24.629	24.774	25.283	24.677	24.726	25.04
2018-10-21 17:00:00	24.677	24.629	24.774	25.283	24.677	24.726	25.04
2018-10-21 18:00:00	24.677	24.629	24.774	25.307	24.677	24.75	25.065
2018-10-21 19:00:00	24.677	24.629	24.823	25.307	24.677	24.75	25.113
2018-10-21 20:00:00	24.677	24.629	24.774	25.283	24.677	24.75	25.065
2018-10-21 21:00:00	24.653	24.629	24.774	25.283	24.677	24.75	25.04
2018-10-21 22:00:00	24.653	24.629	24.75	25.283	24.653	24.75	25.016
2018-10-21 23:00:00	24.653	24.629	24.75	25.283	24.653	24.75	24.992
2018-10-22	24.653	24.629	24.75	25.258	24.653	24.75	24.919
2018-10-22 01:00:00	24.629	24.629	24.726	25.258	24.653	24.726	24.798
2018-10-22 02:00:00	24.581	24.629	24.726	25.234	24.653	24.702	24.847
2018-10-22 03:00:00	24.508	24.629	24.726	25.21	24.653	24.605	24.557
2018-10-22 04:00:00	24.629	24.629	24.702	25.186	24.653	24.484	24.291
2018-10-22 05:00:00	24.581	24.629	24.677	25.162	24.653	24.412	24.291
2018-10-22 06:00:00	24.605	24.629	24.677	25.137	24.629	24.339	24.195
2018-10-22 07:00:00	24.605	24.629	24.653	25.113	24.629	24.339	24.243
2018-10-22 08:00:00	24.508	24.629	24.653	25.065	24.629	24.46	24.363
2018-10-22 09:00:00	24.581	24.629	24.629	25.04	24.629	24.122	23.785
2018-10-22 10:00:00	24.484	24.629	24.629	25.04	24.605	24.267	24.171
2018-10-22 11:00:00	24.557	24.629	24.629	25.065	24.629	24.267	24.195
2018-10-22 12:00:00	24.581	24.629	24.653	25.089	24.629	24.436	24.532
2018-10-22 13:00:00	24.605	24.629	24.677	25.113	24.629	24.532	24.677
2018-10-22 14:00:00	24.605	24.629	24.677	25.137	24.629	24.557	24.726
2018-10-22 15:00:00	24.605	24.629	24.702	25.162	24.629	24.581	24.823
2018-10-22 16:00:00	24.629	24.629	24.702	25.186	24.629	24.629	24.847
2018-10-22 17:00:00	24.629	24.629	24.726	25.186	24.629	24.629	24.871
2018-10-22 18:00:00	24.629	24.629	24.726	25.21	24.629	24.653	24.895
2018-10-22 19:00:00	24.605	24.629	24.726	25.21	24.629	24.653	24.871
2018-10-22 20:00:00	24.629	24.629	24.726	25.21	24.629	24.653	24.871
2018-10-22 21:00:00	24.581	24.629	24.702	25.21	24.629	24.653	24.847
2018-10-22 22:00:00	24.508	24.629	24.677	25.186	24.629	24.581	24.605
2018-10-22 23:00:00	24.557	24.629	24.677	25.162	24.629	24.46	24.388
2018-10-23	24.532	24.629	24.653	25.137	24.629	24.46	24.388
2018-10-23 01:00:00	24.605	24.629	24.653	25.113	24.629	24.436	24.363
2018-10-23 02:00:00	24.605	24.629	24.653	25.113	24.629	24.557	24.605
2018-10-23 03:00:00	24.581	24.629	24.653	25.113	24.629	24.581	24.629
2018-10-23 04:00:00	24.581	24.629	24.629	25.065	24.605	24.532	24.532
2018-10-23 05:00:00	24.581	24.629	24.605	25.04	24.605	24.412	24.339
2018-10-23 06:00:00	24.581	24.629	24.605	25.016	24.581	24.46	24.412
2018-10-23 07:00:00	24.557	24.629	24.581	24.992	24.581	24.363	24.219
2018-10-23 08:00:00	24.508	24.605	24.581	24.992	24.581	24.339	24.146
2018-10-23 09:00:00	24.508	24.605	24.557	24.968	24.581	24.146	23.785
2018-10-23 10:00:00	24.436	24.605	24.557	24.968	24.581	24.146	23.905
2018-10-23 11:00:00	24.508	24.605	24.581	24.968	24.581	24.219	24.098
2018-10-23 12:00:00	24.557	24.605	24.629	24.992	24.581	24.412	24.412
2018-10-23 13:00:00	24.557	24.605	24.629	25.04	24.605	24.46	24.532
2018-10-23 14:00:00	24.581	24.605	24.653	25.089	24.605	24.508	24.653
2018-10-23 15:00:00	24.581	24.605	24.702	25.137	24.605	24.557	24.702
2018-10-23 16:00:00	24.605	24.605	24.677	25.137	24.605	24.581	24.75
2018-10-23 17:00:00	24.581	24.605	24.726	25.162	24.629	24.605	24.798
2018-10-23 18:00:00	24.581	24.605	24.726	25.186	24.629	24.605	24.798
2018-10-23 19:00:00	24.581	24.605	24.702	25.162	24.629	24.605	24.798
2018-10-23 20:00:00	24.581	24.605	24.677	25.162	24.629	24.629	24.774
2018-10-23 21:00:00	24.581	24.605	24.677	25.162	24.629	24.629	24.774
2018-10-23 22:00:00	24.581	24.605	24.653	25.137	24.605	24.629	24.774
2018-10-23 23:00:00	24.581	24.629	24.653	25.113	24.605	24.605	24.774
2018-10-24	24.581	24.605	24.629	25.089	24.605	24.605	24.774
2018-10-24 01:00:00	24.557	24.605	24.629	25.065	24.581	24.605	24.75
2018-10-24 02:00:00	24.557	24.605	24.605	25.016	24.581	24.581	24.75
2018-10-24 03:00:00	24.532	24.605	24.581	24.968	24.557	24.581	24.75
2018-10-24 04:00:00	24.532	24.605	24.557	24.968	24.557	24.581	24.726
2018-10-24 05:00:00	24.508	24.605	24.532	24.919	24.532	24.557	24.726
2018-10-24 06:00:00	24.508	24.605	24.508	24.895	24.532	24.557	24.677
2018-10-24 07:00:00	24.508	24.581	24.484	24.847	24.508	24.412	24.219
2018-10-24 08:00:00	24.484	24.581	24.46	24.823	24.508	24.146	23.785
2018-10-24 09:00:00	24.484	24.581	24.436	24.798	24.484	24.002	23.665
2018-10-24 10:00:00	24.412	24.581	24.436	24.798	24.484	24.074	23.833
2018-10-24 11:00:00	24.484	24.581	24.46	24.823	24.484	24.195	24.05
2018-10-24 12:00:00	24.508	24.581	24.508	24.871	24.532	24.339	24.388
2018-10-24 13:00:00	24.508	24.581	24.532	24.919	24.532	24.412	24.436
2018-10-24 14:00:00	24.532	24.581	24.581	24.968	24.557	24.46	24.532
2018-10-24 15:00:00	24.532	24.581	24.605	25.04	24.581	24.508	24.653
2018-10-24 16:00:00	24.557	24.581	24.605	25.04	24.581	24.532	24.702
2018-10-24 17:00:00	24.557	24.581	24.629	25.065	24.581	24.532	24.726
2018-10-24 18:00:00	24.557	24.581	24.653	25.089	24.581	24.557	24.75
2018-10-24 19:00:00	24.557	24.581	24.629	25.089	24.581	24.581	24.75
2018-10-24 20:00:00	24.557	24.581	24.629	25.089	24.581	24.581	24.726
2018-10-24 21:00:00	24.532	24.581	24.605	25.065	24.581	24.581	24.726
2018-10-24 22:00:00	24.532	24.581	24.581	25.04	24.557	24.557	24.605
2018-10-24 23:00:00	24.532	24.581	24.581	25.016	24.557	24.557	24.653
2018-10-25	24.532	24.581	24.557	24.992	24.532	24.557	24.629
2018-10-25 01:00:00	24.436	24.581	24.557	24.968	24.532	24.388	24.363
2018-10-25 02:00:00	24.508	24.581	24.532	24.944	24.532	24.267	24.002
2018-10-25 03:00:00	24.46	24.581	24.532	24.919	24.532	24.339	24.243
2018-10-25 04:00:00	24.315	24.581	24.508	24.895	24.532	24.098	23.833
2018-10-25 05:00:00	24.315	24.581	24.508	24.871	24.532	24.05	23.689
2018-10-25 06:00:00	24.436	24.581	24.484	24.847	24.532	23.954	23.521
2018-10-25 07:00:00	24.171	24.581	24.46	24.823	24.508	23.905	23.569
2018-10-25 08:00:00	24.436	24.581	24.436	24.798	24.508	23.689	23.136
2018-10-25 09:00:00	24.436	24.581	24.436	24.774	24.484	23.833	23.569
2018-10-25 10:00:00	24.339	24.557	24.436	24.774	24.46	23.978	23.761
2018-10-25 11:00:00	24.436	24.557	24.436	24.798	24.484	24.002	23.857
2018-10-25 12:00:00	24.412	24.557	24.46	24.823	24.508	24.171	24.074
2018-10-25 13:00:00	24.436	24.557	24.484	24.895	24.532	24.243	24.146
2018-10-25 14:00:00	24.436	24.557	24.508	24.919	24.532	24.315	24.291
2018-10-25 15:00:00	24.46	24.557	24.581	24.968	24.532	24.339	24.363
2018-10-25 16:00:00	24.484	24.557	24.557	24.992	24.532	24.388	24.436
2018-10-25 17:00:00	24.484	24.557	24.581	24.992	24.532	24.412	24.484
2018-10-25 18:00:00	24.484	24.581	24.581	25.016	24.557	24.436	24.508
2018-10-25 19:00:00	24.484	24.581	24.581	25.016	24.557	24.436	24.508
2018-10-25 20:00:00	24.484	24.581	24.581	25.016	24.557	24.436	24.508
2018-10-25 21:00:00	24.508	24.581	24.581	25.016	24.557	24.46	24.508
2018-10-25 22:00:00	24.508	24.581	24.581	25.016	24.557	24.46	24.532
2018-10-25 23:00:00	24.508	24.581	24.557	24.992	24.532	24.484	24.532
2018-10-26	24.508	24.581	24.557	24.968	24.532	24.436	24.484
2018-10-26 01:00:00	24.46	24.581	24.532	24.944	24.532	24.484	24.508
2018-10-26 02:00:00	24.484	24.581	24.532	24.919	24.532	24.339	24.219
2018-10-26 03:00:00	24.484	24.581	24.508	24.919	24.532	24.436	24.388
2018-10-26 04:00:00	24.484	24.581	24.508	24.895	24.508	24.46	24.508
2018-10-26 05:00:00	24.484	24.557	24.484	24.871	24.508	24.46	24.532
2018-10-26 06:00:00	24.46	24.557	24.484	24.847	24.508	24.412	24.508
2018-10-26 07:00:00	24.436	24.557	24.436	24.774	24.484	24.315	24.146
2018-10-26 08:00:00	24.436	24.557	24.436	24.75	24.46	24.436	24.508
2018-10-26 09:00:00	24.436	24.557	24.388	24.726	24.436	24.436	24.557
2018-10-26 10:00:00	24.436	24.532	24.388	24.702	24.436	24.219	24.026
2018-10-26 11:00:00	24.46	24.532	24.412	24.75	24.436	24.388	24.363
2018-10-26 12:00:00	24.484	24.532	24.436	24.774	24.46	24.388	24.412
2018-10-26 13:00:00	24.484	24.557	24.484	24.823	24.508	24.436	24.508
2018-10-26 14:00:00	24.484	24.557	24.484	24.871	24.508	24.46	24.557
2018-10-26 15:00:00	24.484	24.557	24.532	24.895	24.532	24.484	24.605
2018-10-26 16:00:00	24.484	24.557	24.532	24.944	24.532	24.484	24.653
2018-10-26 17:00:00	24.508	24.557	24.557	24.968	24.532	24.508	24.677
2018-10-26 18:00:00	24.508	24.557	24.557	24.968	24.532	24.508	24.677
2018-10-26 19:00:00	24.508	24.557	24.557	24.968	24.532	24.508	24.677
2018-10-26 20:00:00	24.484	24.557	24.532	24.968	24.532	24.508	24.677
2018-10-26 21:00:00	24.484	24.557	24.508	24.919	24.508	24.508	24.653
2018-10-26 22:00:00	24.484	24.557	24.508	24.895	24.508	24.484	24.581
2018-10-26 23:00:00	24.484	24.557	24.484	24.871	24.508	24.484	24.629
2018-10-27	24.46	24.557	24.484	24.847	24.484	24.484	24.629
2018-10-27 01:00:00	24.46	24.557	24.46	24.823	24.484	24.484	24.629
2018-10-27 02:00:00	24.436	24.557	24.436	24.798	24.484	24.46	24.629
2018-10-27 03:00:00	24.436	24.532	24.412	24.75	24.46	24.412	24.436
2018-10-27 04:00:00	24.436	24.532	24.388	24.702	24.436	24.315	24.267
2018-10-27 05:00:00	24.412	24.532	24.388	24.677	24.436	24.315	24.291
2018-10-27 06:00:00	24.388	24.532	24.363	24.653	24.412	24.219	24.05
2018-10-27 07:00:00	24.388	24.532	24.339	24.629	24.388	24.098	23.809
2018-10-27 08:00:00	24.363	24.508	24.315	24.605	24.388	24.171	23.905
2018-10-27 09:00:00	24.363	24.508	24.291	24.581	24.388	23.809	23.304
2018-10-27 10:00:00	24.388	24.508	24.291	24.581	24.388	23.833	23.569
2018-10-27 11:00:00	24.388	24.508	24.315	24.605	24.388	23.881	23.665
2018-10-27 12:00:00	24.388	24.508	24.339	24.653	24.388	24.098	24.026
2018-10-27 13:00:00	24.412	24.508	24.388	24.702	24.436	24.243	24.243
2018-10-27 14:00:00	24.412	24.508	24.388	24.75	24.436	24.291	24.291
2018-10-27 15:00:00	24.388	24.508	24.484	24.798	24.46	24.315	24.363
2018-10-27 16:00:00	24.436	24.508	24.484	24.823	24.46	24.339	24.436
2018-10-27 17:00:00	24.436	24.532	24.484	24.847	24.484	24.388	24.508
2018-10-27 18:00:00	24.436	24.532	24.484	24.847	24.484	24.388	24.508
2018-10-27 19:00:00	24.436	24.532	24.484	24.871	24.484	24.388	24.508
2018-10-27 20:00:00	24.436	24.532	24.484	24.871	24.484	24.412	24.484
2018-10-27 21:00:00	24.436	24.532	24.46	24.847	24.46	24.388	24.388
2018-10-27 22:00:00	24.436	24.532	24.436	24.823	24.46	24.388	24.363
2018-10-27 23:00:00	24.436	24.532	24.436	24.798	24.46	24.315	24.315
2018-10-28	24.436	24.532	24.436	24.798	24.436	24.315	24.315
2018-10-28 01:00:00	24.412	24.532	24.436	24.774	24.46	24.291	24.243
2018-10-28 02:00:00	24.388	24.508	24.412	24.75	24.436	24.195	24.074
2018-10-28 03:00:00	24.388	24.508	24.412	24.774	24.46	24.171	24.098
2018-10-28 04:00:00	24.388	24.508	24.436	24.774	24.46	24.195	24.122
2018-10-28 05:00:00	24.315	24.508	24.436	24.774	24.46	24.195	24.122
2018-10-28 06:00:00	24.315	24.508	24.436	24.774	24.46	24.146	24.05
2018-10-28 07:00:00	24.388	24.508	24.436	24.798	24.436	24.122	24.122
2018-10-28 08:00:00	24.412	24.508	24.436	24.823	24.46	24.195	24.219
2018-10-28 09:00:00	24.388	24.508	24.436	24.798	24.46	24.195	24.195
2018-10-28 10:00:00	24.412	24.508	24.436	24.798	24.46	24.195	24.219
2018-10-28 11:00:00	24.436	24.508	24.436	24.823	24.484	24.291	24.363
2018-10-28 12:00:00	24.436	24.532	24.484	24.847	24.484	24.339	24.436
2018-10-28 13:00:00	24.436	24.532	24.46	24.847	24.484	24.363	24.484
2018-10-28 14:00:00	24.436	24.532	24.508	24.895	24.484	24.388	24.581
2018-10-28 15:00:00	24.436	24.532	24.484	24.895	24.484	24.388	24.581
2018-10-28 16:00:00	24.46	24.532	24.484	24.871	24.484	24.412	24.532
2018-10-28 17:00:00	24.46	24.532	24.484	24.895	24.508	24.436	24.581
2018-10-28 18:00:00	24.412	24.532	24.508	24.895	24.508	24.436	24.629
2018-10-28 19:00:00	24.388	24.532	24.508	24.895	24.508	24.412	24.557
2018-10-28 20:00:00	24.363	24.532	24.508	24.895	24.484	24.388	24.484
2018-10-28 21:00:00	24.339	24.508	24.484	24.895	24.484	24.315	24.388
2018-10-28 22:00:00	24.46	24.508	24.484	24.895	24.46	24.291	24.315
2018-10-28 23:00:00	24.436	24.532	24.484	24.871	24.484	24.315	24.363
2018-10-29	24.46	24.532	24.484	24.871	24.484	24.315	24.363
2018-10-29 01:00:00	24.388	24.532	24.46	24.823	24.484	24.291	24.291
2018-10-29 02:00:00	24.436	24.532	24.46	24.823	24.484	24.122	23.954
2018-10-29 03:00:00	24.436	24.532	24.436	24.774	24.46	24.098	23.93
2018-10-29 04:00:00	24.436	24.532	24.436	24.774	24.46	24.002	23.809
2018-10-29 05:00:00	24.436	24.508	24.412	24.726	24.46	24.026	23.857
2018-10-29 06:00:00	24.412	24.508	24.388	24.702	24.436	23.978	23.809
2018-10-29 07:00:00	24.412	24.508	24.388	24.702	24.436	23.881	23.617
2018-10-29 08:00:00	24.388	24.508	24.388	24.677	24.436	23.833	23.593
2018-10-29 09:00:00	24.388	24.508	24.388	24.677	24.436	23.833	23.617
2018-10-29 10:00:00	24.388	24.508	24.388	24.677	24.436	23.93	23.809
2018-10-29 11:00:00	24.339	24.508	24.388	24.702	24.46	24.05	24.002
2018-10-29 12:00:00	24.388	24.508	24.436	24.75	24.46	24.171	24.291
2018-10-29 13:00:00	24.388	24.508	24.436	24.774	24.484	24.195	24.243
2018-10-29 14:00:00	24.388	24.508	24.46	24.798	24.484	24.243	24.388
2018-10-29 15:00:00	24.436	24.508	24.46	24.823	24.484	24.291	24.46
2018-10-29 16:00:00	24.388	24.508	24.46	24.823	24.484	24.315	24.436
2018-10-29 17:00:00	24.363	24.508	24.484	24.823	24.484	24.339	24.508
2018-10-29 18:00:00	24.412	24.508	24.484	24.823	24.484	24.315	24.46
2018-10-29 19:00:00	24.363	24.508	24.484	24.798	24.484	24.339	24.436
2018-10-29 20:00:00	24.436	24.508	24.484	24.823	24.484	24.291	24.339
2018-10-29 21:00:00	24.436	24.508	24.46	24.798	24.46	24.267	24.291
2018-10-29 22:00:00	24.436	24.508	24.436	24.798	24.46	24.315	24.339
2018-10-29 23:00:00	24.412	24.508	24.436	24.774	24.436	24.363	24.388
2018-10-30	24.412	24.508	24.412	24.75	24.436	24.291	24.243
2018-10-30 01:00:00	24.388	24.508	24.388	24.702	24.412	24.026	23.809
2018-10-30 02:00:00	24.315	24.508	24.339	24.653	24.388	23.978	23.737
2018-10-30 03:00:00	24.363	24.484	24.315	24.629	24.388	23.713	23.208
2018-10-30 04:00:00	24.339	24.484	24.291	24.581	24.363	23.665	23.256
2018-10-30 05:00:00	24.315	24.484	24.243	24.557	24.339	23.545	23.064
2018-10-30 06:00:00	24.219	24.484	24.219	24.508	24.339	23.448	22.848
2018-10-30 07:00:00	24.291	24.46	24.195	24.484	24.315	23.28	22.609
2018-10-30 08:00:00	24.267	24.46	24.171	24.436	24.291	23.376	22.753
2018-10-30 09:00:00	24.267	24.436	24.146	24.412	24.267	23.328	22.824
2018-10-30 10:00:00	24.195	24.436	24.122	24.388	24.219	23.424	23.064
2018-10-30 11:00:00	24.243	24.436	24.122	24.412	24.243	23.472	23.112
2018-10-30 12:00:00	24.243	24.436	24.146	24.46	24.267	23.665	23.472
2018-10-30 13:00:00	24.291	24.436	24.243	24.532	24.339	23.881	23.761
2018-10-30 14:00:00	24.267	24.436	24.267	24.581	24.339	23.954	23.881
2018-10-30 15:00:00	24.267	24.436	24.315	24.629	24.363	24.026	23.954
2018-10-30 16:00:00	24.291	24.436	24.339	24.653	24.363	24.074	24.05
2018-10-30 17:00:00	24.291	24.436	24.363	24.677	24.363	24.122	24.146
2018-10-30 18:00:00	24.291	24.436	24.363	24.677	24.388	24.122	24.146
2018-10-30 19:00:00	24.315	24.436	24.363	24.677	24.388	24.146	24.171
2018-10-30 20:00:00	24.339	24.46	24.363	24.702	24.388	24.146	24.146
2018-10-30 21:00:00	24.339	24.46	24.339	24.702	24.388	24.146	24.098
2018-10-30 22:00:00	24.339	24.436	24.291	24.677	24.339	24.171	24.122
2018-10-30 23:00:00	24.315	24.436	24.291	24.653	24.339	24.098	24.002
2018-10-31	24.315	24.436	24.291	24.629	24.339	24.05	23.954
2018-10-31 01:00:00	24.315	24.436	24.267	24.605	24.315	24.122	23.954
2018-10-31 02:00:00	24.315	24.436	24.291	24.629	24.339	24.122	24.074
2018-10-31 03:00:00	24.291	24.436	24.315	24.653	24.363	24.146	24.122
2018-10-31 04:00:00	24.315	24.436	24.339	24.677	24.388	24.171	24.146
2018-10-31 05:00:00	24.339	24.436	24.315	24.677	24.363	24.122	24.05
2018-10-31 06:00:00	24.315	24.436	24.291	24.653	24.339	24.05	23.954
2018-10-31 07:00:00	24.315	24.436	24.267	24.629	24.315	24.026	23.905
2018-10-31 08:00:00	24.315	24.436	24.243	24.605	24.315	23.954	23.785
2018-10-31 09:00:00	24.291	24.436	24.243	24.557	24.291	23.857	23.593
2018-10-31 10:00:00	24.267	24.436	24.219	24.532	24.291	23.857	23.617
2018-10-31 11:00:00	24.291	24.436	24.243	24.581	24.339	23.93	23.857
2018-10-31 12:00:00	24.267	24.436	24.291	24.629	24.339	24.074	24.05
2018-10-31 13:00:00	24.291	24.436	24.339	24.653	24.363	24.122	24.195
2018-10-31 14:00:00	24.315	24.436	24.363	24.677	24.363	24.195	24.291
2018-10-31 15:00:00	24.315	24.436	24.363	24.677	24.363	24.195	24.315
2018-10-31 16:00:00	24.315	24.436	24.363	24.677	24.363	24.243	24.388
2018-10-31 17:00:00	24.315	24.436	24.388	24.702	24.388	24.243	24.388
2018-10-31 18:00:00	24.339	24.436	24.388	24.702	24.388	24.243	24.388
2018-10-31 19:00:00	24.315	24.436	24.388	24.726	24.388	24.267	24.388
2018-10-31 20:00:00	24.339	24.436	24.388	24.726	24.388	24.243	24.363
2018-10-31 21:00:00	24.339	24.436	24.363	24.726	24.388	24.267	24.363
2018-10-31 22:00:00	24.339	24.436	24.388	24.75	24.412	24.267	24.363
2018-10-31 23:00:00	24.363	24.436	24.363	24.75	24.412	24.267	24.315
2018-11-01	24.339	24.436	24.363	24.75	24.388	24.243	24.291
2018-11-01 01:00:00	24.195	24.436	24.363	24.726	24.388	24.146	24.098
2018-11-01 02:00:00	24.339	24.436	24.339	24.702	24.388	24.002	23.881
2018-11-01 03:00:00	24.339	24.436	24.315	24.677	24.363	23.978	23.881
2018-11-01 04:00:00	24.339	24.436	24.315	24.677	24.363	23.978	23.905
2018-11-01 05:00:00	24.243	24.436	24.315	24.677	24.363	23.954	23.905
2018-11-01 06:00:00	24.267	24.436	24.315	24.677	24.363	23.93	23.833
2018-11-01 07:00:00	24.195	24.436	24.315	24.677	24.388	23.905	23.857
2018-11-01 08:00:00	24.267	24.436	24.315	24.677	24.388	23.93	23.857
2018-11-01 09:00:00	24.171	24.436	24.315	24.677	24.388	23.93	23.881
2018-11-01 10:00:00	24.267	24.436	24.339	24.677	24.388	23.954	23.954
2018-11-01 11:00:00	24.291	24.436	24.363	24.726	24.388	24.05	24.122
2018-11-01 12:00:00	24.291	24.436	24.363	24.726	24.388	24.122	24.219
2018-11-01 13:00:00	24.315	24.436	24.388	24.75	24.388	24.171	24.291
2018-11-01 14:00:00	24.339	24.436	24.412	24.798	24.388	24.219	24.388
2018-11-01 15:00:00	24.339	24.436	24.412	24.798	24.412	24.243	24.46
2018-11-01 16:00:00	24.339	24.436	24.436	24.823	24.412	24.267	24.484
2018-11-01 17:00:00	24.363	24.436	24.436	24.823	24.412	24.291	24.508
2018-11-01 18:00:00	24.339	24.436	24.436	24.823	24.412	24.291	24.532
2018-11-01 19:00:00	24.363	24.436	24.436	24.847	24.412	24.291	24.508
2018-11-01 20:00:00	24.339	24.436	24.436	24.847	24.436	24.291	24.484
2018-11-01 21:00:00	24.363	24.46	24.436	24.847	24.436	24.291	24.46
2018-11-01 22:00:00	24.339	24.46	24.436	24.847	24.436	24.315	24.46
2018-11-01 23:00:00	24.388	24.46	24.436	24.847	24.436	24.315	24.436
2018-11-02	24.388	24.46	24.436	24.847	24.436	24.315	24.46
2018-11-02 01:00:00	24.388	24.46	24.412	24.823	24.436	24.339	24.46
2018-11-02 02:00:00	24.388	24.46	24.412	24.823	24.412	24.339	24.436
2018-11-02 03:00:00	24.388	24.46	24.412	24.823	24.412	24.291	24.412
2018-11-02 04:00:00	24.388	24.46	24.388	24.798	24.412	24.291	24.388
2018-11-02 05:00:00	24.388	24.46	24.388	24.774	24.412	24.267	24.267
2018-11-02 06:00:00	24.388	24.46	24.388	24.774	24.412	24.291	24.339
2018-11-02 07:00:00	24.339	24.46	24.388	24.774	24.412	24.195	24.195
2018-11-02 08:00:00	24.339	24.46	24.388	24.774	24.412	24.219	24.243
2018-11-02 09:00:00	24.388	24.46	24.388	24.798	24.412	24.243	24.339
2018-11-02 10:00:00	24.363	24.46	24.412	24.798	24.436	24.291	24.412
2018-11-02 11:00:00	24.388	24.46	24.436	24.823	24.436	24.315	24.436
2018-11-02 12:00:00	24.388	24.46	24.436	24.847	24.436	24.339	24.532
2018-11-02 13:00:00	24.412	24.46	24.46	24.895	24.436	24.363	24.605
2018-11-02 14:00:00	24.412	24.46	24.508	24.944	24.436	24.388	24.677
2018-11-02 15:00:00	24.363	24.46	24.557	24.968	24.46	24.412	24.75
2018-11-02 16:00:00	24.388	24.46	24.484	24.871	24.436	24.339	24.46
2018-11-02 17:00:00	24.412	24.46	24.484	24.871	24.436	24.388	24.557
2018-11-02 18:00:00	24.388	24.46	24.46	24.871	24.436	24.388	24.581
2018-11-02 19:00:00	24.412	24.46	24.46	24.895	24.436	24.388	24.581
2018-11-02 20:00:00	24.412	24.46	24.46	24.895	24.436	24.388	24.581
2018-11-02 21:00:00	24.412	24.484	24.46	24.895	24.436	24.388	24.557
2018-11-02 22:00:00	24.412	24.484	24.436	24.871	24.436	24.388	24.46
2018-11-02 23:00:00	24.412	24.484	24.436	24.847	24.436	24.388	24.46
2018-11-03	24.315	24.484	24.436	24.847	24.436	24.339	24.412
2018-11-03 01:00:00	24.363	24.46	24.436	24.847	24.436	24.291	24.315
2018-11-03 02:00:00	24.412	24.484	24.436	24.823	24.436	24.243	24.195
2018-11-03 03:00:00	24.412	24.484	24.436	24.823	24.436	24.243	24.219
2018-11-03 04:00:00	24.363	24.46	24.412	24.798	24.436	24.219	24.195
2018-11-03 05:00:00	24.339	24.46	24.412	24.798	24.436	24.146	24.122
2018-11-03 06:00:00	24.388	24.46	24.412	24.774	24.436	24.171	24.171
2018-11-03 07:00:00	24.388	24.484	24.388	24.774	24.436	24.122	24.026
2018-11-03 08:00:00	24.363	24.484	24.388	24.75	24.412	24.146	24.05
2018-11-03 09:00:00	24.291	24.46	24.388	24.75	24.412	24.122	24.05
2018-11-03 10:00:00	24.388	24.46	24.388	24.75	24.412	24.195	24.195
2018-11-03 11:00:00	24.388	24.46	24.412	24.774	24.436	24.243	24.291
2018-11-03 12:00:00	24.412	24.46	24.436	24.798	24.436	24.291	24.388
2018-11-03 13:00:00	24.315	24.46	24.436	24.774	24.436	24.291	24.291
2018-11-03 14:00:00	24.315	24.46	24.412	24.75	24.412	24.243	24.195
2018-11-03 15:00:00	24.388	24.46	24.436	24.75	24.412	24.243	24.267
2018-11-03 16:00:00	24.388	24.46	24.436	24.774	24.436	24.291	24.339
2018-11-03 17:00:00	24.388	24.46	24.436	24.774	24.436	24.339	24.363
2018-11-03 18:00:00	24.388	24.46	24.46	24.798	24.436	24.339	24.412
2018-11-03 19:00:00	24.388	24.484	24.436	24.823	24.436	24.339	24.412
2018-11-03 20:00:00	24.388	24.484	24.46	24.823	24.436	24.363	24.436
2018-11-03 21:00:00	24.412	24.484	24.436	24.823	24.436	24.363	24.436
2018-11-03 22:00:00	24.412	24.484	24.436	24.823	24.436	24.363	24.412
2018-11-03 23:00:00	24.388	24.484	24.436	24.823	24.436	24.363	24.412
2018-11-04	24.388	24.484	24.436	24.823	24.436	24.339	24.388
2018-11-04 01:00:00	24.412	24.484	24.436	24.798	24.436	24.267	24.267
2018-11-04 02:00:00	24.412	24.484	24.436	24.774	24.436	24.315	24.315
2018-11-04 03:00:00	24.388	24.484	24.436	24.798	24.436	24.315	24.388
2018-11-04 04:00:00	24.412	24.484	24.436	24.823	24.436	24.339	24.436
2018-11-04 05:00:00	24.388	24.484	24.436	24.823	24.436	24.363	24.436
2018-11-04 06:00:00	24.363	24.484	24.436	24.823	24.436	24.363	24.46
2018-11-04 07:00:00	24.388	24.484	24.436	24.798	24.436	24.243	24.243
2018-11-04 08:00:00	24.412	24.484	24.436	24.774	24.436	24.219	24.171
2018-11-04 09:00:00	24.412	24.484	24.436	24.774	24.436	24.219	24.05
2018-11-04 10:00:00	24.388	24.484	24.436	24.798	24.436	24.267	24.195
2018-11-04 11:00:00	24.388	24.484	24.436	24.774	24.436	24.243	24.195
2018-11-04 12:00:00	24.388	24.484	24.436	24.798	24.46	24.315	24.315
2018-11-04 13:00:00	24.412	24.484	24.46	24.823	24.46	24.339	24.339
2018-11-04 14:00:00	24.412	24.484	24.46	24.823	24.46	24.363	24.436
2018-11-04 15:00:00	24.388	24.484	24.46	24.847	24.46	24.363	24.436
2018-11-04 16:00:00	24.412	24.484	24.484	24.871	24.46	24.388	24.436
2018-11-04 17:00:00	24.436	24.484	24.484	24.871	24.46	24.388	24.508
2018-11-04 18:00:00	24.412	24.484	24.508	24.919	24.484	24.412	24.581
2018-11-04 19:00:00	24.412	24.484	24.484	24.895	24.484	24.412	24.532
2018-11-04 20:00:00	24.436	24.484	24.484	24.895	24.484	24.412	24.508
2018-11-04 21:00:00	24.412	24.484	24.484	24.895	24.484	24.412	24.508
2018-11-04 22:00:00	24.436	24.484	24.484	24.895	24.484	24.412	24.508
2018-11-04 23:00:00	24.436	24.484	24.484	24.895	24.484	24.412	24.508
2018-11-05	24.436	24.484	24.484	24.895	24.484	24.436	24.508
2018-11-05 01:00:00	24.436	24.484	24.484	24.895	24.484	24.436	24.532
2018-11-05 02:00:00	24.436	24.484	24.484	24.871	24.484	24.436	24.532
2018-11-05 03:00:00	24.436	24.484	24.484	24.871	24.484	24.436	24.532
2018-11-05 04:00:00	24.436	24.484	24.484	24.871	24.484	24.436	24.508
2018-11-05 05:00:00	24.412	24.484	24.46	24.871	24.46	24.412	24.436
2018-11-05 06:00:00	24.436	24.484	24.46	24.847	24.46	24.363	24.339
2018-11-05 07:00:00	24.436	24.484	24.436	24.823	24.46	24.315	24.219
2018-11-05 08:00:00	24.412	24.484	24.436	24.798	24.46	24.339	24.267
2018-11-05 09:00:00	24.436	24.484	24.46	24.823	24.46	24.339	24.315
2018-11-05 10:00:00	24.436	24.484	24.46	24.823	24.484	24.363	24.412
2018-11-05 11:00:00	24.436	24.484	24.484	24.847	24.484	24.388	24.508
2018-11-05 12:00:00	24.436	24.484	24.508	24.871	24.484	24.412	24.581
2018-11-05 13:00:00	24.436	24.484	24.508	24.871	24.484	24.436	24.605
2018-11-05 14:00:00	24.484	24.484	24.532	24.919	24.484	24.436	24.653
2018-11-05 15:00:00	24.46	24.484	24.605	24.992	24.508	24.484	24.726
2018-11-05 16:00:00	24.46	24.484	24.557	24.968	24.484	24.484	24.726
2018-11-05 17:00:00	24.484	24.484	24.581	25.016	24.508	24.484	24.774
2018-11-05 18:00:00	24.46	24.484	24.581	25.016	24.508	24.508	24.798
2018-11-05 19:00:00	24.46	24.484	24.581	25.016	24.508	24.508	24.774
2018-11-05 20:00:00	24.46	24.484	24.581	24.992	24.508	24.484	24.75
2018-11-05 21:00:00	24.46	24.508	24.532	24.992	24.508	24.508	24.702
2018-11-05 22:00:00	24.46	24.508	24.532	24.968	24.484	24.484	24.677
2018-11-05 23:00:00	24.46	24.508	24.532	24.968	24.484	24.484	24.629
2018-11-06	24.412	24.484	24.508	24.919	24.484	24.436	24.532
2018-11-06 01:00:00	24.436	24.484	24.508	24.919	24.484	24.339	24.388
2018-11-06 02:00:00	24.436	24.508	24.484	24.895	24.484	24.436	24.508
2018-11-06 03:00:00	24.436	24.484	24.484	24.871	24.484	24.388	24.436
2018-11-06 04:00:00	24.436	24.508	24.46	24.847	24.46	24.436	24.557
2018-11-06 05:00:00	24.412	24.484	24.436	24.823	24.46	24.363	24.339
2018-11-06 06:00:00	24.412	24.484	24.436	24.798	24.436	24.339	24.339
2018-11-06 07:00:00	24.388	24.484	24.412	24.774	24.436	24.388	24.388
2018-11-06 08:00:00	24.388	24.484	24.388	24.75	24.412	24.388	24.363
2018-11-06 09:00:00	24.388	24.484	24.388	24.726	24.412	24.291	24.267
2018-11-06 10:00:00	24.388	24.484	24.388	24.726	24.388	24.219	24.171
2018-11-06 11:00:00	24.412	24.484	24.388	24.726	24.412	24.195	24.146
2018-11-06 12:00:00	24.412	24.484	24.436	24.774	24.436	24.339	24.436
2018-11-06 13:00:00	24.436	24.484	24.46	24.798	24.46	24.388	24.532
2018-11-06 14:00:00	24.436	24.484	24.46	24.847	24.46	24.412	24.581
2018-11-06 15:00:00	24.436	24.484	24.508	24.895	24.484	24.436	24.629
2018-11-06 16:00:00	24.46	24.484	24.508	24.919	24.484	24.436	24.677
2018-11-06 17:00:00	24.436	24.484	24.532	24.944	24.484	24.46	24.726
2018-11-06 18:00:00	24.436	24.484	24.508	24.944	24.484	24.46	24.702
2018-11-06 19:00:00	24.436	24.484	24.508	24.944	24.484	24.46	24.677
2018-11-06 20:00:00	24.46	24.484	24.484	24.944	24.484	24.484	24.677
2018-11-06 21:00:00	24.46	24.484	24.508	24.944	24.484	24.484	24.653
2018-11-06 22:00:00	24.436	24.484	24.484	24.919	24.484	24.484	24.653
2018-11-06 23:00:00	24.436	24.484	24.484	24.919	24.484	24.484	24.653
2018-11-07	24.436	24.484	24.484	24.919	24.484	24.484	24.653
2018-11-07 01:00:00	24.436	24.484	24.484	24.919	24.484	24.46	24.653
2018-11-07 02:00:00	24.436	24.484	24.484	24.919	24.484	24.46	24.653
2018-11-07 03:00:00	24.436	24.484	24.484	24.919	24.484	24.484	24.653
2018-11-07 04:00:00	24.436	24.484	24.484	24.919	24.484	24.484	24.629
2018-11-07 05:00:00	24.436	24.484	24.484	24.919	24.484	24.484	24.629
2018-11-07 06:00:00	24.436	24.484	24.46	24.895	24.46	24.436	24.484
2018-11-07 07:00:00	24.412	24.484	24.46	24.871	24.46	24.363	24.388
2018-11-07 08:00:00	24.412	24.484	24.46	24.871	24.46	24.267	24.195
2018-11-07 09:00:00	24.412	24.484	24.436	24.823	24.46	24.195	24.098
2018-11-07 10:00:00	24.412	24.484	24.436	24.823	24.436	24.195	24.146
2018-11-07 11:00:00	24.436	24.484	24.436	24.823	24.46	24.291	24.339
2018-11-07 12:00:00	24.436	24.484	24.46	24.847	24.484	24.388	24.484
2018-11-07 13:00:00	24.436	24.484	24.532	24.895	24.484	24.412	24.605
2018-11-07 14:00:00	24.436	24.484	24.532	24.895	24.484	24.436	24.629
2018-11-07 15:00:00	24.46	24.484	24.508	24.895	24.484	24.436	24.653
2018-11-07 16:00:00	24.46	24.484	24.581	24.944	24.484	24.46	24.702
2018-11-07 17:00:00	24.46	24.484	24.557	24.944	24.508	24.484	24.702
2018-11-07 18:00:00	24.46	24.484	24.557	24.944	24.484	24.484	24.702
2018-11-07 19:00:00	24.46	24.508	24.532	24.944	24.508	24.484	24.677
2018-11-07 20:00:00	24.46	24.508	24.532	24.944	24.484	24.484	24.677
2018-11-07 21:00:00	24.436	24.484	24.508	24.919	24.484	24.484	24.581
2018-11-07 22:00:00	24.436	24.484	24.484	24.895	24.484	24.363	24.339
2018-11-07 23:00:00	24.436	24.484	24.484	24.871	24.484	24.219	24.098
2018-11-08	24.412	24.484	24.46	24.847	24.46	24.267	24.243
2018-11-08 01:00:00	24.436	24.484	24.46	24.823	24.46	24.195	24.171
2018-11-08 02:00:00	24.436	24.484	24.436	24.798	24.436	24.195	24.122
2018-11-08 03:00:00	24.412	24.484	24.436	24.798	24.436	24.243	24.195
2018-11-08 04:00:00	24.388	24.484	24.436	24.774	24.436	24.146	24.002
2018-11-08 05:00:00	24.388	24.484	24.412	24.774	24.436	24.122	24.002
2018-11-08 06:00:00	24.388	24.484	24.388	24.75	24.412	24.171	24.05
2018-11-08 07:00:00	24.388	24.484	24.388	24.702	24.412	24.146	24.002
2018-11-08 08:00:00	24.363	24.484	24.363	24.677	24.388	24.074	23.905
2018-11-08 09:00:00	24.363	24.484	24.339	24.677	24.388	24.098	23.954
2018-11-08 10:00:00	24.339	24.46	24.339	24.653	24.363	24.074	23.954
2018-11-08 11:00:00	24.363	24.46	24.339	24.677	24.388	24.05	23.978
2018-11-08 12:00:00	24.388	24.46	24.388	24.726	24.412	24.219	24.219
2018-11-08 13:00:00	24.388	24.484	24.412	24.774	24.436	24.291	24.291
2018-11-08 14:00:00	24.412	24.484	24.436	24.823	24.436	24.315	24.388
2018-11-08 15:00:00	24.412	24.484	24.436	24.798	24.436	24.339	24.412
2018-11-08 16:00:00	24.412	24.484	24.484	24.847	24.46	24.388	24.532
2018-11-08 17:00:00	24.412	24.484	24.508	24.847	24.46	24.388	24.532
2018-11-08 18:00:00	24.436	24.484	24.484	24.871	24.46	24.388	24.532
2018-11-08 19:00:00	24.436	24.484	24.484	24.871	24.46	24.388	24.532
2018-11-08 20:00:00	24.412	24.484	24.484	24.871	24.46	24.412	24.508
2018-11-08 21:00:00	24.412	24.484	24.436	24.871	24.436	24.388	24.46
2018-11-08 22:00:00	24.412	24.484	24.436	24.847	24.436	24.388	24.484
2018-11-08 23:00:00	24.388	24.484	24.436	24.823	24.436	24.291	24.243
2018-11-09	24.388	24.484	24.412	24.798	24.412	24.267	24.171
2018-11-09 01:00:00	24.388	24.484	24.388	24.774	24.412	24.243	24.171
2018-11-09 02:00:00	24.388	24.46	24.388	24.75	24.388	24.291	24.195
2018-11-09 03:00:00	24.363	24.46	24.363	24.726	24.388	24.098	23.93
2018-11-09 04:00:00	24.363	24.46	24.339	24.702	24.388	24.05	23.954
2018-11-09 05:00:00	24.339	24.46	24.339	24.677	24.363	24.026	23.881
2018-11-09 06:00:00	24.339	24.46	24.291	24.653	24.339	23.978	23.809
2018-11-09 07:00:00	24.315	24.436	24.291	24.629	24.339	24.074	23.954
2018-11-09 08:00:00	24.315	24.436	24.267	24.605	24.315	24.002	23.689
2018-11-09 09:00:00	24.291	24.436	24.243	24.581	24.291	23.881	23.617
2018-11-09 10:00:00	24.243	24.436	24.243	24.581	24.291	24.002	23.857
2018-11-09 11:00:00	24.291	24.436	24.243	24.605	24.315	23.905	23.761
2018-11-09 12:00:00	24.339	24.436	24.291	24.629	24.363	24.098	24.026
2018-11-09 13:00:00	24.339	24.436	24.388	24.702	24.388	24.195	24.195
2018-11-09 14:00:00	24.363	24.436	24.436	24.75	24.388	24.243	24.291
2018-11-09 15:00:00	24.363	24.436	24.412	24.774	24.412	24.291	24.339
2018-11-09 16:00:00	24.363	24.436	24.412	24.798	24.412	24.291	24.388
2018-11-09 17:00:00	24.388	24.46	24.436	24.798	24.412	24.315	24.412
2018-11-09 18:00:00	24.388	24.436	24.436	24.823	24.436	24.315	24.412
2018-11-09 19:00:00	24.388	24.46	24.436	24.823	24.436	24.339	24.436
2018-11-09 20:00:00	24.388	24.46	24.436	24.823	24.436	24.339	24.412
2018-11-09 21:00:00	24.388	24.46	24.388	24.798	24.388	24.315	24.339
2018-11-09 22:00:00	24.363	24.436	24.388	24.774	24.388	24.291	24.291
2018-11-09 23:00:00	24.339	24.436	24.363	24.75	24.363	24.219	24.195
2018-11-10	24.339	24.436	24.339	24.702	24.339	24.315	24.315
2018-11-10 01:00:00	24.339	24.436	24.315	24.677	24.339	24.146	24.002
2018-11-10 02:00:00	24.339	24.436	24.315	24.677	24.339	24.146	24.002
2018-11-10 03:00:00	24.315	24.436	24.291	24.653	24.315	24.074	23.93
2018-11-10 04:00:00	24.315	24.436	24.291	24.629	24.315	24.002	23.833
2018-11-10 05:00:00	24.291	24.436	24.291	24.629	24.315	24.05	23.954
2018-11-10 06:00:00	24.291	24.436	24.267	24.605	24.315	23.93	23.689
2018-11-10 07:00:00	24.291	24.412	24.243	24.581	24.291	23.905	23.665
2018-11-10 08:00:00	24.171	24.412	24.243	24.581	24.291	23.833	23.569
2018-11-10 09:00:00	24.291	24.412	24.243	24.581	24.291	23.809	23.545
2018-11-10 10:00:00	24.243	24.412	24.243	24.581	24.291	23.905	23.761
2018-11-10 11:00:00	24.291	24.412	24.267	24.605	24.315	24.002	23.93
2018-11-10 12:00:00	24.315	24.412	24.291	24.629	24.339	24.122	24.05
2018-11-10 13:00:00	24.339	24.412	24.315	24.677	24.363	24.171	24.171
2018-11-10 14:00:00	24.339	24.436	24.315	24.702	24.363	24.195	24.195
2018-11-10 15:00:00	24.363	24.436	24.388	24.75	24.388	24.243	24.291
2018-11-10 16:00:00	24.363	24.436	24.436	24.823	24.388	24.267	24.436
2018-11-10 17:00:00	24.388	24.436	24.484	24.871	24.412	24.315	24.46
2018-11-10 18:00:00	24.363	24.436	24.412	24.823	24.412	24.315	24.46
2018-11-10 19:00:00	24.363	24.436	24.436	24.823	24.412	24.315	24.46
2018-11-10 20:00:00	24.363	24.436	24.436	24.823	24.412	24.315	24.436
2018-11-10 21:00:00	24.363	24.436	24.412	24.823	24.412	24.339	24.436
2018-11-10 22:00:00	24.363	24.436	24.388	24.823	24.388	24.339	24.436
2018-11-10 23:00:00	24.363	24.436	24.363	24.798	24.363	24.339	24.436
2018-11-11	24.339	24.436	24.363	24.774	24.363	24.315	24.388
2018-11-11 01:00:00	24.339	24.436	24.363	24.774	24.363	24.291	24.315
2018-11-11 02:00:00	24.339	24.436	24.339	24.75	24.363	24.291	24.315
2018-11-11 03:00:00	24.339	24.436	24.339	24.726	24.339	24.243	24.243
2018-11-11 04:00:00	24.339	24.436	24.339	24.702	24.339	24.171	24.146
2018-11-11 05:00:00	24.267	24.436	24.315	24.677	24.339	24.098	24.002
2018-11-11 06:00:00	24.315	24.412	24.315	24.677	24.339	24.026	23.954
2018-11-11 07:00:00	24.315	24.412	24.315	24.677	24.339	24.122	24.026
2018-11-11 08:00:00	24.315	24.412	24.291	24.653	24.315	24.146	24.002
2018-11-11 09:00:00	24.315	24.412	24.291	24.629	24.315	24.098	23.978
2018-11-11 10:00:00	24.291	24.412	24.291	24.629	24.315	24.05	23.954
2018-11-11 11:00:00	24.339	24.412	24.291	24.653	24.339	24.122	24.098
2018-11-11 12:00:00	24.339	24.412	24.315	24.677	24.339	24.243	24.243
2018-11-11 13:00:00	24.339	24.436	24.388	24.726	24.388	24.267	24.339
2018-11-11 14:00:00	24.363	24.436	24.388	24.774	24.388	24.291	24.412
2018-11-11 15:00:00	24.388	24.436	24.436	24.798	24.388	24.315	24.484
2018-11-11 16:00:00	24.388	24.436	24.436	24.823	24.412	24.339	24.508
2018-11-11 17:00:00	24.388	24.436	24.484	24.871	24.436	24.363	24.629
2018-11-11 18:00:00	24.388	24.436	24.484	24.871	24.436	24.363	24.605
2018-11-11 19:00:00	24.388	24.436	24.46	24.871	24.436	24.388	24.581
2018-11-11 20:00:00	24.388	24.436	24.436	24.847	24.412	24.388	24.557
2018-11-11 21:00:00	24.363	24.436	24.412	24.823	24.388	24.363	24.532
2018-11-11 22:00:00	24.363	24.436	24.388	24.823	24.388	24.363	24.388
2018-11-11 23:00:00	24.363	24.436	24.388	24.798	24.388	24.267	24.243
2018-11-12	24.219	24.436	24.388	24.774	24.388	24.243	24.243
2018-11-12 01:00:00	24.267	24.436	24.388	24.774	24.388	24.122	24.05
2018-11-12 02:00:00	24.243	24.436	24.363	24.75	24.388	24.098	24.002
2018-11-12 03:00:00	24.339	24.436	24.363	24.75	24.388	24.026	23.978
2018-11-12 04:00:00	24.315	24.436	24.339	24.726	24.363	24.074	24.002
2018-11-12 05:00:00	24.315	24.436	24.339	24.677	24.363	24.002	23.785
2018-11-12 06:00:00	24.315	24.436	24.315	24.653	24.339	23.833	23.593
2018-11-12 07:00:00	24.291	24.412	24.291	24.629	24.315	23.905	23.689
2018-11-12 08:00:00	24.291	24.412	24.267	24.581	24.315	23.809	23.545
2018-11-12 09:00:00	24.219	24.412	24.243	24.581	24.291	23.785	23.521
2018-11-12 10:00:00	24.195	24.388	24.243	24.581	24.291	23.713	23.497
2018-11-12 11:00:00	24.267	24.412	24.291	24.629	24.339	23.905	23.857
2018-11-12 12:00:00	24.291	24.412	24.315	24.653	24.363	24.05	24.074
2018-11-12 13:00:00	24.291	24.412	24.363	24.702	24.363	24.122	24.219
2018-11-12 14:00:00	24.315	24.412	24.388	24.726	24.388	24.171	24.267
2018-11-12 15:00:00	24.315	24.412	24.388	24.774	24.388	24.195	24.339
2018-11-12 16:00:00	24.339	24.412	24.412	24.774	24.388	24.243	24.388
2018-11-12 17:00:00	24.339	24.412	24.412	24.774	24.388	24.243	24.388
2018-11-12 18:00:00	24.339	24.412	24.412	24.774	24.388	24.243	24.388
2018-11-12 19:00:00	24.339	24.436	24.412	24.798	24.388	24.267	24.388
2018-11-12 20:00:00	24.339	24.436	24.412	24.798	24.412	24.267	24.388
2018-11-12 21:00:00	24.339	24.436	24.388	24.798	24.388	24.291	24.363
2018-11-12 22:00:00	24.339	24.436	24.388	24.774	24.388	24.291	24.363
2018-11-12 23:00:00	24.339	24.412	24.363	24.774	24.363	24.243	24.291
2018-11-13	24.339	24.412	24.363	24.75	24.363	24.195	24.243
2018-11-13 01:00:00	24.315	24.412	24.363	24.726	24.363	24.195	24.146
2018-11-13 02:00:00	24.339	24.412	24.339	24.726	24.363	24.146	24.146
2018-11-13 03:00:00	24.315	24.412	24.339	24.702	24.339	24.098	24.002
2018-11-13 04:00:00	24.315	24.412	24.315	24.677	24.339	24.05	23.954
2018-11-13 05:00:00	24.291	24.412	24.315	24.653	24.315	23.954	23.809
2018-11-13 06:00:00	24.291	24.412	24.291	24.629	24.315	23.905	23.617
2018-11-13 07:00:00	24.291	24.412	24.267	24.605	24.291	24.098	23.978
2018-11-13 08:00:00	24.267	24.388	24.267	24.581	24.267	24.171	24.05
2018-11-13 09:00:00	24.267	24.388	24.243	24.557	24.267	24.026	23.857
2018-11-13 10:00:00	24.219	24.388	24.219	24.532	24.243	23.954	23.761
2018-11-13 11:00:00	24.267	24.388	24.243	24.557	24.291	23.905	23.785
2018-11-13 12:00:00	24.291	24.388	24.291	24.629	24.339	24.098	24.122
2018-11-13 13:00:00	24.315	24.388	24.339	24.677	24.339	24.171	24.219
2018-11-13 14:00:00	24.315	24.412	24.388	24.726	24.363	24.219	24.291
2018-11-13 15:00:00	24.339	24.412	24.412	24.774	24.388	24.243	24.339
2018-11-13 16:00:00	24.339	24.412	24.388	24.798	24.388	24.267	24.46
2018-11-13 17:00:00	24.339	24.412	24.436	24.798	24.388	24.291	24.484
2018-11-13 18:00:00	24.339	24.412	24.436	24.798	24.388	24.291	24.484
2018-11-13 19:00:00	24.339	24.412	24.412	24.823	24.388	24.315	24.46
2018-11-13 20:00:00	24.339	24.412	24.412	24.823	24.388	24.291	24.436
2018-11-13 21:00:00	24.339	24.412	24.412	24.798	24.388	24.315	24.436
2018-11-13 22:00:00	24.339	24.412	24.388	24.798	24.363	24.315	24.436
2018-11-13 23:00:00	24.339	24.412	24.388	24.774	24.363	24.315	24.412
2018-11-14	24.339	24.412	24.363	24.774	24.363	24.315	24.388
2018-11-14 01:00:00	24.339	24.412	24.388	24.774	24.363	24.291	24.388
2018-11-14 02:00:00	24.339	24.412	24.363	24.75	24.339	24.267	24.267
2018-11-14 03:00:00	24.315	24.412	24.339	24.726	24.339	24.195	24.195
2018-11-14 04:00:00	24.315	24.412	24.339	24.726	24.339	24.195	24.219
2018-11-14 05:00:00	24.291	24.412	24.339	24.677	24.339	24.219	24.195
2018-11-14 06:00:00	24.315	24.412	24.339	24.677	24.339	24.195	24.171
2018-11-14 07:00:00	24.315	24.412	24.339	24.677	24.339	24.195	24.171
2018-11-14 08:00:00	24.267	24.412	24.315	24.677	24.315	24.243	24.219
2018-11-14 09:00:00	24.291	24.412	24.291	24.629	24.315	24.074	23.833
2018-11-14 10:00:00	24.291	24.388	24.291	24.629	24.291	24.098	24.002
2018-11-14 11:00:00	24.315	24.388	24.315	24.653	24.339	24.098	24.05
2018-11-14 12:00:00	24.315	24.412	24.339	24.677	24.363	24.195	24.243
2018-11-14 13:00:00	24.339	24.412	24.388	24.726	24.388	24.243	24.339
2018-11-14 14:00:00	24.339	24.412	24.412	24.75	24.388	24.267	24.436
2018-11-14 15:00:00	24.363	24.412	24.436	24.798	24.388	24.315	24.484
2018-11-14 16:00:00	24.363	24.412	24.436	24.798	24.388	24.315	24.484
2018-11-14 17:00:00	24.363	24.412	24.412	24.798	24.388	24.339	24.484
2018-11-14 18:00:00	24.339	24.412	24.412	24.798	24.388	24.339	24.508
2018-11-14 19:00:00	24.291	24.412	24.388	24.774	24.388	24.339	24.508
2018-11-14 20:00:00	24.315	24.412	24.388	24.75	24.388	24.243	24.195
2018-11-14 21:00:00	24.291	24.412	24.388	24.726	24.388	24.243	24.219
2018-11-14 22:00:00	24.171	24.412	24.363	24.702	24.388	24.098	24.002
2018-11-14 23:00:00	24.074	24.412	24.339	24.677	24.339	23.954	23.809
2018-11-15	24.074	24.388	24.339	24.677	24.339	23.809	23.593
2018-11-15 01:00:00	24.026	24.388	24.315	24.629	24.315	23.617	23.232
2018-11-15 02:00:00	24.05	24.363	24.291	24.605	24.315	23.472	22.992
2018-11-15 03:00:00	24.05	24.388	24.267	24.557	24.315	23.376	22.848
2018-11-15 04:00:00	23.93	24.388	24.243	24.532	24.291	23.256	22.705
2018-11-15 05:00:00	24.026	24.363	24.195	24.484	24.267	23.208	22.585
2018-11-15 06:00:00	24.146	24.363	24.195	24.46	24.267	23.112	22.513
2018-11-15 07:00:00	24.026	24.363	24.146	24.436	24.243	23.184	22.681
2018-11-15 08:00:00	24.171	24.363	24.146	24.436	24.219	23.256	22.776
2018-11-15 09:00:00	24.146	24.339	24.098	24.412	24.195	23.328	22.944
2018-11-15 10:00:00	24.05	24.339	24.074	24.388	24.146	23.424	23.04
2018-11-15 11:00:00	24.098	24.339	24.122	24.412	24.219	23.328	22.944
2018-11-15 12:00:00	23.905	24.339	24.122	24.412	24.195	23.472	23.184
2018-11-15 13:00:00	24.122	24.291	24.146	24.436	24.122	23.521	23.424
2018-11-15 14:00:00	24.098	24.339	24.171	24.412	24.219	23.641	23.521
2018-11-15 15:00:00	23.905	24.339	24.146	24.412	24.195	23.593	23.4
2018-11-15 16:00:00	23.905	24.291	24.146	24.412	24.146	23.472	23.304
2018-11-15 17:00:00	23.593	24.291	24.122	24.388	24.146	23.4	23.208
2018-11-15 18:00:00	23.665	24.195	24.074	24.388	23.93	23.112	22.92
2018-11-15 19:00:00	23.905	24.219	24.098	24.388	24.002	23.088	22.8
2018-11-15 20:00:00	23.857	24.267	24.098	24.388	24.122	23.064	22.729
2018-11-15 21:00:00	24.05	24.291	24.074	24.363	24.146	23.016	22.633
2018-11-15 22:00:00	24.002	24.291	24.002	24.315	24.074	23.088	22.537
2018-11-15 23:00:00	24.002	24.267	23.954	24.243	24.05	23.04	22.513
2018-11-16	23.93	24.267	23.905	24.195	24.002	23.088	22.561
2018-11-16 01:00:00	23.905	24.219	23.785	24.074	23.905	23.472	22.8
2018-11-16 02:00:00	23.905	24.195	23.737	24.002	23.833	23.376	22.8
2018-11-16 03:00:00	23.881	24.195	23.713	24.026	23.809	23.04	22.369
2018-11-16 04:00:00	23.857	24.171	23.665	24.002	23.785	23.136	22.561
2018-11-16 05:00:00	23.809	24.146	23.641	23.954	23.737	22.968	22.321
2018-11-16 06:00:00	23.809	24.122	23.593	23.905	23.713	22.824	22.178
2018-11-16 07:00:00	23.785	24.122	23.569	23.881	23.689	22.561	21.795
2018-11-16 08:00:00	23.785	24.098	23.521	23.833	23.665	22.489	21.795
2018-11-16 09:00:00	23.761	24.074	23.497	23.809	23.641	22.417	21.724
2018-11-16 10:00:00	23.665	24.05	23.448	23.785	23.593	22.369	21.676
2018-11-16 11:00:00	23.472	24.05	23.497	23.809	23.665	22.489	21.772
2018-11-16 12:00:00	23.448	24.026	23.569	23.857	23.713	22.513	22.011
2018-11-16 13:00:00	23.521	23.978	23.641	23.93	23.665	22.657	22.345
2018-11-16 14:00:00	23.472	23.978	23.665	23.954	23.665	22.776	22.561
2018-11-16 15:00:00	23.472	23.93	23.689	23.978	23.617	22.824	22.609
2018-11-16 16:00:00	23.472	23.93	23.713	24.026	23.617	22.872	22.609
2018-11-16 17:00:00	23.569	23.954	23.737	24.05	23.641	22.92	22.705
2018-11-16 18:00:00	23.472	23.905	23.737	24.026	23.617	22.944	22.705
2018-11-16 19:00:00	23.689	23.905	23.737	24.074	23.593	22.896	22.657
2018-11-16 20:00:00	23.785	23.978	23.737	24.098	23.737	22.944	22.657
2018-11-16 21:00:00	23.785	24.002	23.713	24.05	23.761	22.944	22.657
2018-11-16 22:00:00	23.785	24.002	23.665	24.002	23.737	22.92	22.657
2018-11-16 23:00:00	23.761	24.002	23.617	23.954	23.713	22.848	22.513
2018-11-17	23.761	24.002	23.617	23.93	23.713	22.8	22.441
2018-11-17 01:00:00	23.737	24.002	23.569	23.905	23.689	22.729	22.345
2018-11-17 02:00:00	23.713	23.978	23.545	23.881	23.665	22.705	22.298
2018-11-17 03:00:00	23.713	23.978	23.521	23.857	23.617	22.633	22.13
2018-11-17 04:00:00	23.689	23.954	23.497	23.809	23.617	22.537	22.058
2018-11-17 05:00:00	23.593	23.954	23.448	23.809	23.593	22.489	21.891
2018-11-17 06:00:00	23.665	23.954	23.448	23.785	23.617	22.321	21.628
2018-11-17 07:00:00	23.665	23.93	23.424	23.761	23.545	22.417	21.891
2018-11-17 08:00:00	23.665	23.93	23.4	23.713	23.545	22.321	21.7
2018-11-17 09:00:00	23.641	23.905	23.376	23.689	23.521	22.25	21.604
2018-11-17 10:00:00	23.641	23.905	23.352	23.689	23.521	22.274	21.7
2018-11-17 11:00:00	23.376	23.905	23.376	23.713	23.545	22.513	22.13
2018-11-17 12:00:00	23.328	23.905	23.472	23.785	23.617	22.585	22.298
2018-11-17 13:00:00	23.569	23.809	23.521	23.857	23.521	22.705	22.513
2018-11-17 14:00:00	23.521	23.881	23.593	23.881	23.641	22.968	22.729
2018-11-17 15:00:00	23.472	23.857	23.617	23.93	23.641	22.992	22.872
2018-11-17 16:00:00	23.497	23.857	23.617	23.905	23.641	23.04	22.92
2018-11-17 17:00:00	23.472	23.857	23.641	23.905	23.665	23.04	22.872
2018-11-17 18:00:00	23.472	23.857	23.665	23.954	23.665	23.064	22.92
2018-11-17 19:00:00	23.521	23.857	23.689	24.002	23.665	23.088	22.896
2018-11-17 20:00:00	23.713	23.905	23.689	24.002	23.737	23.088	22.896
2018-11-17 21:00:00	23.737	23.93	23.665	24.002	23.737	23.088	22.896
2018-11-17 22:00:00	23.737	23.93	23.617	23.978	23.737	23.088	22.896
2018-11-17 23:00:00	23.713	23.93	23.593	23.93	23.689	22.992	22.776
2018-11-18	23.689	23.93	23.569	23.905	23.665	22.896	22.609
2018-11-18 01:00:00	23.665	23.905	23.521	23.857	23.641	22.824	22.537
2018-11-18 02:00:00	23.665	23.905	23.497	23.809	23.593	22.681	22.226
2018-11-18 03:00:00	23.088	23.905	23.448	23.761	23.569	22.657	22.202
2018-11-18 04:00:00	23.593	23.881	23.448	23.761	23.617	22.202	21.413
2018-11-18 05:00:00	23.617	23.905	23.424	23.737	23.569	22.25	21.604
2018-11-18 06:00:00	23.28	23.881	23.376	23.689	23.521	22.321	21.819
2018-11-18 07:00:00	23.521	23.857	23.352	23.665	23.545	22.034	21.079
2018-11-18 08:00:00	23.328	23.857	23.328	23.641	23.521	22.082	21.318
2018-11-18 09:00:00	23.472	23.857	23.328	23.617	23.521	21.748	20.865
2018-11-18 10:00:00	23.472	23.857	23.328	23.617	23.497	21.987	21.39
2018-11-18 11:00:00	23.28	23.857	23.352	23.641	23.521	22.298	21.867
2018-11-18 12:00:00	23.424	23.809	23.448	23.737	23.593	22.513	22.274
2018-11-18 13:00:00	23.472	23.857	23.521	23.809	23.665	22.705	22.513
2018-11-18 14:00:00	23.497	23.833	23.569	23.857	23.665	22.848	22.753
2018-11-18 15:00:00	23.497	23.857	23.617	23.905	23.689	22.968	22.848
2018-11-18 16:00:00	23.497	23.857	23.641	23.954	23.713	23.04	22.92
2018-11-18 17:00:00	23.497	23.857	23.665	23.954	23.713	23.088	22.92
2018-11-18 18:00:00	23.569	23.857	23.665	24.002	23.713	23.112	22.968
2018-11-18 19:00:00	23.641	23.881	23.689	24.002	23.761	23.136	23.04
2018-11-18 20:00:00	23.665	23.905	23.665	24.002	23.785	23.16	23.088
2018-11-18 21:00:00	23.713	23.905	23.665	24.026	23.785	23.184	23.088
2018-11-18 22:00:00	23.713	23.905	23.665	24.002	23.761	23.208	23.088
2018-11-18 23:00:00	23.665	23.905	23.665	24.002	23.761	23.16	23.088
2018-11-19	23.737	23.905	23.665	24.002	23.761	23.136	23.04
2018-11-19 01:00:00	23.713	23.905	23.641	23.954	23.737	23.04	22.848
2018-11-19 02:00:00	23.713	23.905	23.617	23.954	23.713	23.04	22.824
2018-11-19 03:00:00	23.713	23.905	23.617	23.905	23.713	23.04	22.848
2018-11-19 04:00:00	23.689	23.905	23.593	23.905	23.689	22.968	22.681
2018-11-19 05:00:00	23.689	23.905	23.569	23.857	23.665	22.968	22.753
2018-11-19 06:00:00	23.689	23.905	23.569	23.857	23.665	22.92	22.681
2018-11-19 07:00:00	23.689	23.905	23.569	23.857	23.665	22.872	22.609
2018-11-19 08:00:00	23.689	23.905	23.545	23.833	23.641	22.944	22.705
2018-11-19 09:00:00	23.689	23.905	23.545	23.833	23.641	22.896	22.657
2018-11-19 10:00:00	23.689	23.905	23.545	23.833	23.641	22.944	22.753
2018-11-19 11:00:00	23.689	23.905	23.569	23.857	23.665	23.088	22.92
2018-11-19 12:00:00	23.689	23.905	23.617	23.905	23.737	23.232	23.088
2018-11-19 13:00:00	23.641	23.905	23.689	24.002	23.785	23.28	23.184
2018-11-19 14:00:00	23.641	23.905	23.737	24.05	23.809	23.328	23.28
2018-11-19 15:00:00	23.689	23.905	23.833	24.122	23.833	23.376	23.4
2018-11-19 16:00:00	23.689	23.93	23.833	24.171	23.857	23.424	23.545
2018-11-19 17:00:00	23.713	23.93	23.857	24.195	23.857	23.448	23.545
2018-11-19 18:00:00	23.689	23.93	23.881	24.243	23.857	23.497	23.593
2018-11-19 19:00:00	23.737	23.954	23.881	24.243	23.881	23.497	23.617
2018-11-19 20:00:00	23.713	23.954	23.857	24.243	23.905	23.497	23.617
2018-11-19 21:00:00	23.785	23.954	23.857	24.243	23.905	23.521	23.593
2018-11-19 22:00:00	23.785	23.954	23.833	24.219	23.905	23.521	23.593
2018-11-19 23:00:00	23.833	23.978	23.857	24.219	23.905	23.545	23.617
2018-11-20	23.833	23.978	23.833	24.195	23.881	23.569	23.617
2018-11-20 01:00:00	23.833	23.978	23.857	24.195	23.905	23.545	23.569
2018-11-20 02:00:00	23.809	24.002	23.833	24.171	23.905	23.545	23.545
2018-11-20 03:00:00	23.833	23.978	23.857	24.146	23.905	23.497	23.497
2018-11-20 04:00:00	23.857	24.002	23.833	24.146	23.905	23.448	23.4
2018-11-20 05:00:00	23.833	24.002	23.833	24.122	23.905	23.424	23.352
2018-11-20 06:00:00	23.857	24.002	23.833	24.122	23.905	23.4	23.352
2018-11-20 07:00:00	23.833	24.002	23.833	24.098	23.905	23.376	23.304
2018-11-20 08:00:00	23.833	24.002	23.809	24.098	23.905	23.256	23.088
2018-11-20 09:00:00	23.857	24.002	23.809	24.05	23.881	23.376	23.232
2018-11-20 10:00:00	23.833	24.002	23.809	24.074	23.881	23.304	23.136
2018-11-20 11:00:00	23.857	24.002	23.833	24.074	23.905	23.4	23.328
2018-11-20 12:00:00	23.809	24.002	23.857	24.146	23.93	23.497	23.497
2018-11-20 13:00:00	23.809	24.002	23.905	24.195	23.954	23.545	23.569
2018-11-20 14:00:00	23.857	24.002	23.954	24.291	23.954	23.617	23.761
2018-11-20 15:00:00	23.857	24.002	23.954	24.315	23.954	23.665	23.857
2018-11-20 16:00:00	23.857	24.002	24.002	24.339	23.978	23.689	23.857
2018-11-20 17:00:00	23.881	24.026	24.002	24.388	23.978	23.689	23.905
2018-11-20 18:00:00	23.857	24.026	24.026	24.388	24.002	23.737	23.954
2018-11-20 19:00:00	23.881	24.026	24.002	24.388	24.002	23.713	23.93
2018-11-20 20:00:00	23.881	24.05	24.026	24.388	24.002	23.737	23.954
2018-11-20 21:00:00	23.905	24.05	24.026	24.388	24.002	23.737	23.954
2018-11-20 22:00:00	23.905	24.05	24.026	24.388	24.026	23.761	23.905
2018-11-20 23:00:00	23.905	24.05	24.026	24.388	24.026	23.761	23.905
2018-11-21	23.93	24.05	24.026	24.388	24.026	23.761	23.905
2018-11-21 01:00:00	23.93	24.05	24.026	24.363	24.026	23.761	23.905
2018-11-21 02:00:00	23.954	24.05	24.026	24.339	24.026	23.785	23.905
2018-11-21 03:00:00	23.954	24.074	24.026	24.339	24.026	23.761	23.881
2018-11-21 04:00:00	23.954	24.074	24.026	24.315	24.026	23.761	23.809
2018-11-21 05:00:00	23.93	24.074	24.002	24.291	24.026	23.737	23.737
2018-11-21 06:00:00	23.954	24.074	24.002	24.267	24.026	23.665	23.569
2018-11-21 07:00:00	23.954	24.074	24.002	24.243	24.026	23.665	23.617
2018-11-21 08:00:00	23.954	24.074	24.002	24.243	24.026	23.641	23.569
2018-11-21 09:00:00	23.954	24.074	24.002	24.243	24.026	23.641	23.617
2018-11-21 10:00:00	23.954	24.074	24.002	24.243	24.026	23.665	23.641
2018-11-21 11:00:00	23.93	24.074	24.026	24.243	24.026	23.713	23.761
2018-11-21 12:00:00	23.954	24.074	24.05	24.291	24.05	23.761	23.93
2018-11-21 13:00:00	23.93	24.098	24.05	24.339	24.05	23.809	23.978
2018-11-21 14:00:00	23.905	24.098	24.098	24.363	24.05	23.809	24.002
2018-11-21 15:00:00	23.978	24.074	24.146	24.388	24.05	23.809	24.002
2018-11-21 16:00:00	23.978	24.098	24.098	24.388	24.074	23.857	24.05
2018-11-21 17:00:00	23.954	24.098	24.122	24.388	24.074	23.881	24.074
2018-11-21 18:00:00	23.954	24.098	24.122	24.412	24.074	23.857	24.074
2018-11-21 19:00:00	23.93	24.098	24.122	24.388	24.074	23.857	24.074
2018-11-21 20:00:00	23.978	24.098	24.122	24.412	24.098	23.857	24.05
2018-11-21 21:00:00	24.002	24.098	24.122	24.388	24.098	23.857	24.026
2018-11-21 22:00:00	23.954	24.098	24.098	24.388	24.098	23.881	24.002
2018-11-21 23:00:00	24.002	24.122	24.122	24.388	24.098	23.857	23.905
2018-11-22	24.026	24.122	24.098	24.363	24.098	23.809	23.857
2018-11-22 01:00:00	24.026	24.122	24.098	24.315	24.098	23.857	23.833
2018-11-22 02:00:00	24.002	24.122	24.098	24.315	24.074	23.809	23.737
2018-11-22 03:00:00	24.002	24.122	24.074	24.291	24.074	23.761	23.713
2018-11-22 04:00:00	24.002	24.122	24.074	24.291	24.074	23.737	23.689
2018-11-22 05:00:00	24.002	24.122	24.074	24.291	24.074	23.617	23.521
2018-11-22 06:00:00	24.002	24.122	24.074	24.267	24.05	23.569	23.376
2018-11-22 07:00:00	23.954	24.122	24.05	24.243	24.05	23.617	23.521
2018-11-22 08:00:00	24.002	24.122	24.05	24.243	24.05	23.569	23.472
2018-11-22 09:00:00	24.002	24.122	24.05	24.243	24.05	23.617	23.569
2018-11-22 10:00:00	23.954	24.122	24.05	24.243	24.05	23.617	23.545
2018-11-22 11:00:00	23.954	24.122	24.074	24.267	24.074	23.665	23.665
2018-11-22 12:00:00	23.954	24.122	24.098	24.291	24.074	23.761	23.857
2018-11-22 13:00:00	24.002	24.122	24.122	24.315	24.074	23.809	23.978
2018-11-22 14:00:00	23.954	24.122	24.122	24.315	24.074	23.857	23.978
2018-11-22 15:00:00	23.954	24.122	24.122	24.339	24.098	23.857	23.954
2018-11-22 16:00:00	23.978	24.098	24.146	24.339	24.074	23.857	23.978
2018-11-22 17:00:00	23.954	24.122	24.146	24.363	24.098	23.857	24.026
2018-11-22 18:00:00	24.002	24.122	24.146	24.363	24.098	23.857	24.026
2018-11-22 19:00:00	23.954	24.122	24.146	24.363	24.098	23.881	24.05
2018-11-22 20:00:00	24.026	24.122	24.146	24.388	24.098	23.881	24.002
2018-11-22 21:00:00	24.002	24.146	24.146	24.363	24.098	23.881	23.978
2018-11-22 22:00:00	24.05	24.146	24.146	24.363	24.098	23.833	23.905
2018-11-22 23:00:00	24.026	24.146	24.146	24.339	24.098	23.833	23.905
2018-11-23	24.026	24.146	24.146	24.339	24.098	23.785	23.761
2018-11-23 01:00:00	24.026	24.146	24.122	24.315	24.098	23.737	23.713
2018-11-23 02:00:00	24.026	24.146	24.098	24.291	24.098	23.641	23.497
2018-11-23 03:00:00	24.026	24.146	24.098	24.267	24.074	23.545	23.424
2018-11-23 04:00:00	24.002	24.146	24.074	24.243	24.074	23.545	23.472
2018-11-23 05:00:00	23.978	24.122	24.05	24.219	24.05	23.713	23.617
2018-11-23 06:00:00	23.954	24.122	24.026	24.195	24.026	23.761	23.617
2018-11-23 07:00:00	23.954	24.122	24.002	24.146	24.002	23.569	23.328
2018-11-23 08:00:00	23.905	24.098	23.954	24.122	23.978	23.569	23.376
2018-11-23 09:00:00	23.905	24.098	23.905	24.098	23.954	23.472	23.184
2018-11-23 10:00:00	23.905	24.098	23.905	24.05	23.905	23.521	23.232
2018-11-23 11:00:00	23.905	24.074	23.905	24.074	23.905	23.472	23.256
2018-11-23 12:00:00	23.905	24.098	23.93	24.122	23.954	23.617	23.472
2018-11-23 13:00:00	23.905	24.098	24.002	24.195	24.002	23.713	23.665
2018-11-23 14:00:00	23.93	24.098	24.05	24.243	24.026	23.737	23.785
2018-11-23 15:00:00	23.954	24.098	24.074	24.267	24.05	23.785	23.833
2018-11-23 16:00:00	23.954	24.098	24.074	24.267	24.05	23.809	23.881
2018-11-23 17:00:00	23.954	24.098	24.098	24.267	24.05	23.809	23.881
2018-11-23 18:00:00	23.954	24.098	24.098	24.267	24.05	23.809	23.881
2018-11-23 19:00:00	23.978	24.098	24.098	24.291	24.05	23.833	23.881
2018-11-23 20:00:00	24.002	24.122	24.098	24.291	24.074	23.833	23.881
2018-11-23 21:00:00	24.002	24.122	24.098	24.291	24.05	23.857	23.857
2018-11-23 22:00:00	24.002	24.122	24.074	24.267	24.05	23.809	23.809
2018-11-23 23:00:00	23.978	24.122	24.05	24.243	24.026	23.833	23.761
2018-11-24	23.978	24.122	24.05	24.219	24.026	23.857	23.809
2018-11-24 01:00:00	23.954	24.122	24.026	24.195	24.002	23.857	23.761
2018-11-24 02:00:00	23.954	24.098	24.002	24.171	24.002	23.857	23.785
2018-11-24 03:00:00	23.93	24.098	23.978	24.146	23.954	23.857	23.809
2018-11-24 04:00:00	23.905	24.098	23.954	24.098	23.954	23.641	23.545
2018-11-24 05:00:00	23.905	24.098	23.93	24.074	23.93	23.569	23.4
2018-11-24 06:00:00	23.881	24.074	23.905	24.05	23.905	23.761	23.665
2018-11-24 07:00:00	23.857	24.074	23.881	24.026	23.857	23.761	23.713
2018-11-24 08:00:00	23.833	24.05	23.833	24.002	23.833	23.761	23.761
2018-11-24 09:00:00	23.809	24.05	23.809	23.954	23.809	23.761	23.857
2018-11-24 10:00:00	23.809	24.05	23.785	23.954	23.785	23.569	23.424
2018-11-24 11:00:00	23.809	24.026	23.785	23.954	23.809	23.256	22.872
2018-11-24 12:00:00	23.881	24.026	23.857	24.002	23.857	23.472	23.376
2018-11-24 13:00:00	23.905	24.05	23.93	24.098	23.93	23.665	23.665
2018-11-24 14:00:00	23.93	24.05	23.978	24.171	23.978	23.737	23.785
2018-11-24 15:00:00	23.93	24.074	24.026	24.219	24.002	23.785	23.881
2018-11-24 16:00:00	23.954	24.074	24.05	24.267	24.002	23.809	23.905
2018-11-24 17:00:00	23.954	24.098	24.074	24.291	24.026	23.833	23.978
2018-11-24 18:00:00	23.954	24.098	24.122	24.315	24.05	23.857	23.978
2018-11-24 19:00:00	23.954	24.098	24.074	24.315	24.05	23.857	24.002
2018-11-24 20:00:00	23.978	24.098	24.098	24.315	24.05	23.857	23.978
2018-11-24 21:00:00	23.978	24.098	24.05	24.315	24.026	23.857	23.954
2018-11-24 22:00:00	23.978	24.098	24.05	24.291	24.002	23.881	23.93
2018-11-24 23:00:00	23.954	24.098	24.05	24.267	24.002	23.809	23.809
2018-11-25	23.954	24.098	24.026	24.243	23.978	23.737	23.689
2018-11-25 01:00:00	23.954	24.098	24.002	24.219	23.978	23.713	23.665
2018-11-25 02:00:00	23.93	24.098	24.002	24.195	23.954	23.785	23.761
2018-11-25 03:00:00	23.93	24.098	23.978	24.171	23.954	23.737	23.689
2018-11-25 04:00:00	23.905	24.074	23.954	24.146	23.93	23.569	23.352
2018-11-25 05:00:00	23.905	24.074	23.954	24.122	23.93	23.424	23.112
2018-11-25 06:00:00	23.881	24.074	23.93	24.098	23.905	23.521	23.376
2018-11-25 07:00:00	23.881	24.05	23.905	24.074	23.881	23.569	23.4
2018-11-25 08:00:00	23.857	24.05	23.881	24.05	23.857	23.424	23.208
2018-11-25 09:00:00	23.833	24.05	23.857	24.026	23.833	23.689	23.521
2018-11-25 10:00:00	23.785	24.05	23.857	24.026	23.809	23.448	23.16
2018-11-25 11:00:00	23.857	24.05	23.857	24.05	23.881	23.328	23.184
2018-11-25 12:00:00	23.905	24.05	23.93	24.098	23.954	23.569	23.569
2018-11-25 13:00:00	23.93	24.05	24.002	24.195	23.978	23.689	23.761
2018-11-25 14:00:00	23.93	24.074	24.002	24.219	23.978	23.737	23.809
2018-11-25 15:00:00	23.954	24.074	24.05	24.243	24.002	23.785	23.905
2018-11-25 16:00:00	23.954	24.074	24.074	24.291	24.026	23.809	23.954
2018-11-25 17:00:00	23.954	24.098	24.098	24.291	24.026	23.809	23.978
2018-11-25 18:00:00	23.954	24.098	24.098	24.315	24.05	23.857	24.026
2018-11-25 19:00:00	23.954	24.098	24.098	24.339	24.05	23.857	24.002
2018-11-25 20:00:00	23.954	24.098	24.122	24.339	24.05	23.857	24.002
2018-11-25 21:00:00	23.978	24.098	24.122	24.339	24.05	23.857	23.978
2018-11-25 22:00:00	24.002	24.098	24.098	24.339	24.05	23.857	23.978
2018-11-25 23:00:00	24.002	24.098	24.098	24.315	24.05	23.857	23.978
2018-11-26	23.978	24.098	24.098	24.315	24.026	23.881	23.978
2018-11-26 01:00:00	24.002	24.098	24.098	24.315	24.05	23.881	23.978
2018-11-26 02:00:00	24.002	24.098	24.098	24.315	24.05	23.881	23.978
2018-11-26 03:00:00	23.978	24.098	24.098	24.315	24.026	23.905	23.954
2018-11-26 04:00:00	23.954	24.098	24.098	24.315	24.026	23.857	23.93
2018-11-26 05:00:00	24.002	24.098	24.098	24.315	24.05	23.857	23.881
2018-11-26 06:00:00	23.978	24.098	24.098	24.291	24.026	23.833	23.857
2018-11-26 07:00:00	23.93	24.098	24.098	24.291	24.05	23.737	23.713
2018-11-26 08:00:00	24.002	24.098	24.098	24.291	24.05	23.665	23.641
2018-11-26 09:00:00	23.978	24.098	24.098	24.267	24.05	23.689	23.665
2018-11-26 10:00:00	23.978	24.098	24.098	24.267	24.026	23.713	23.665
2018-11-26 11:00:00	24.002	24.122	24.122	24.291	24.074	23.809	23.857
2018-11-26 12:00:00	24.002	24.122	24.146	24.339	24.098	23.857	23.978
2018-11-26 13:00:00	24.002	24.122	24.195	24.388	24.098	23.905	24.098
2018-11-26 14:00:00	24.026	24.122	24.195	24.388	24.098	23.905	24.098
2018-11-26 15:00:00	24.026	24.122	24.219	24.436	24.098	23.954	24.146
2018-11-26 16:00:00	24.05	24.122	24.267	24.46	24.098	23.978	24.243
2018-11-26 17:00:00	24.05	24.122	24.291	24.484	24.122	23.978	24.267
2018-11-26 18:00:00	24.05	24.146	24.267	24.484	24.122	24.002	24.267
2018-11-26 19:00:00	24.05	24.146	24.243	24.484	24.122	24.002	24.267
2018-11-26 20:00:00	24.026	24.146	24.243	24.484	24.122	24.002	24.219
2018-11-26 21:00:00	24.05	24.146	24.267	24.484	24.146	24.002	24.195
2018-11-26 22:00:00	24.05	24.146	24.243	24.484	24.122	24.002	24.195
2018-11-26 23:00:00	24.05	24.146	24.243	24.484	24.146	24.002	24.195
2018-11-27	24.05	24.146	24.243	24.46	24.122	24.002	24.195
2018-11-27 01:00:00	24.05	24.146	24.219	24.436	24.098	24.002	24.171
2018-11-27 02:00:00	24.05	24.146	24.219	24.412	24.098	23.978	24.05
2018-11-27 03:00:00	23.954	24.146	24.219	24.412	24.098	23.978	24.05
2018-11-27 04:00:00	24.05	24.146	24.219	24.388	24.098	23.93	23.954
2018-11-27 05:00:00	24.05	24.146	24.219	24.388	24.098	23.857	23.857
2018-11-27 06:00:00	24.002	24.146	24.195	24.363	24.098	23.857	23.809
2018-11-27 07:00:00	23.978	24.146	24.195	24.363	24.098	23.809	23.809
2018-11-27 08:00:00	24.002	24.146	24.195	24.363	24.098	23.785	23.713
2018-11-27 09:00:00	23.93	24.146	24.195	24.339	24.098	23.785	23.713
2018-11-27 10:00:00	23.93	24.146	24.195	24.339	24.098	23.785	23.689
2018-11-27 11:00:00	24.05	24.146	24.219	24.363	24.098	23.809	23.833
2018-11-27 12:00:00	24.05	24.146	24.219	24.363	24.098	23.905	23.954
2018-11-27 13:00:00	24.05	24.146	24.243	24.388	24.122	23.93	24.05
2018-11-27 14:00:00	24.05	24.171	24.243	24.388	24.122	23.954	24.098
2018-11-27 15:00:00	24.05	24.171	24.267	24.412	24.146	23.954	24.122
2018-11-27 16:00:00	24.05	24.146	24.291	24.412	24.146	23.978	24.195
2018-11-27 17:00:00	24.002	24.171	24.267	24.388	24.146	23.978	24.195
2018-11-27 18:00:00	23.905	24.171	24.267	24.388	24.146	23.905	24.002
2018-11-27 19:00:00	23.881	24.146	24.243	24.388	24.098	23.809	23.833
2018-11-27 20:00:00	24.002	24.171	24.243	24.388	24.122	23.737	23.665
2018-11-27 21:00:00	23.905	24.171	24.243	24.363	24.122	23.713	23.617
2018-11-27 22:00:00	23.954	24.171	24.243	24.363	24.122	23.617	23.497
2018-11-27 23:00:00	24.026	24.171	24.243	24.339	24.122	23.569	23.4
2018-11-28	24.05	24.171	24.219	24.315	24.098	23.593	23.448
2018-11-28 01:00:00	23.809	24.171	24.195	24.291	24.098	23.497	23.304
2018-11-28 02:00:00	24.026	24.146	24.195	24.291	24.074	23.352	23.04
2018-11-28 03:00:00	23.954	24.146	24.146	24.243	24.05	23.424	23.232
2018-11-28 04:00:00	23.978	24.146	24.122	24.219	24.05	23.208	22.729
2018-11-28 05:00:00	23.954	24.146	24.098	24.171	24.026	23.208	22.896
2018-11-28 06:00:00	23.954	24.122	24.05	24.122	23.978	23.136	22.705
2018-11-28 07:00:00	23.905	24.122	24.002	24.098	23.954	23.04	22.561
2018-11-28 08:00:00	23.93	24.122	24.002	24.098	23.954	22.992	22.537
2018-11-28 09:00:00	23.857	24.098	23.978	24.05	23.93	23.064	22.705
2018-11-28 10:00:00	23.905	24.098	23.954	24.05	23.93	22.944	22.513
2018-11-28 11:00:00	23.665	24.098	23.954	24.05	23.905	23.04	22.705
2018-11-28 12:00:00	23.617	24.05	24.002	24.074	23.905	23.016	22.776
2018-11-28 13:00:00	23.737	24.026	24.002	24.098	23.857	23.088	22.944
2018-11-28 14:00:00	23.761	24.05	24.05	24.122	23.93	23.184	23.088
2018-11-28 15:00:00	23.665	24.05	24.05	24.122	23.905	23.28	23.16
2018-11-28 16:00:00	23.689	24.002	24.002	24.122	23.809	23.256	23.16
2018-11-28 17:00:00	23.689	24.05	24.05	24.146	23.881	23.28	23.184
2018-11-28 18:00:00	23.641	24.026	24.074	24.146	23.857	23.28	23.16
2018-11-28 19:00:00	23.761	24.002	24.05	24.171	23.809	23.232	23.136
2018-11-28 20:00:00	23.857	24.026	24.074	24.171	23.881	23.232	23.136
2018-11-28 21:00:00	23.665	24.05	24.05	24.146	23.93	23.28	23.136
2018-11-28 22:00:00	23.833	24.05	24.074	24.146	23.905	23.208	23.088
2018-11-28 23:00:00	23.857	24.05	24.074	24.146	23.954	23.28	23.184
2018-11-29	23.905	24.05	24.074	24.146	23.954	23.28	23.184
2018-11-29 01:00:00	23.881	24.074	24.026	24.098	23.905	23.448	23.28
2018-11-29 02:00:00	23.881	24.05	24.002	24.074	23.905	23.472	23.304
2018-11-29 03:00:00	23.857	24.05	23.978	24.05	23.881	23.424	23.232
2018-11-29 04:00:00	23.857	24.05	23.954	24.05	23.857	23.4	23.208
2018-11-29 05:00:00	23.857	24.05	23.954	24.026	23.857	23.472	23.256
2018-11-29 06:00:00	23.857	24.05	23.954	24.026	23.857	23.28	23.016
2018-11-29 07:00:00	23.857	24.05	23.93	24.002	23.857	23.424	23.184
2018-11-29 08:00:00	23.785	24.026	23.93	23.978	23.833	23.448	23.184
2018-11-29 09:00:00	23.809	24.026	23.93	23.954	23.857	23.376	23.112
2018-11-29 10:00:00	23.809	24.026	23.954	24.002	23.905	23.376	23.208
2018-11-29 11:00:00	23.785	24.05	24.002	24.05	23.905	23.472	23.376
2018-11-29 12:00:00	23.833	24.026	24.026	24.098	23.905	23.497	23.448
2018-11-29 13:00:00	23.785	24.05	24.026	24.098	23.93	23.521	23.472
2018-11-29 14:00:00	23.785	24.026	24.05	24.098	23.905	23.545	23.545
2018-11-29 15:00:00	23.857	24.026	24.074	24.122	23.905	23.569	23.593
2018-11-29 16:00:00	23.857	24.026	24.074	24.098	23.93	23.569	23.593
2018-11-29 17:00:00	23.809	24.026	24.074	24.098	23.954	23.569	23.569
2018-11-29 18:00:00	23.857	24.026	24.098	24.122	23.93	23.569	23.545
2018-11-29 19:00:00	23.809	24.05	24.098	24.122	23.978	23.593	23.593
2018-11-29 20:00:00	23.881	24.05	24.098	24.146	23.954	23.593	23.593
2018-11-29 21:00:00	23.905	24.05	24.098	24.146	23.978	23.617	23.617
2018-11-29 22:00:00	23.93	24.05	24.098	24.146	24.002	23.641	23.641
2018-11-29 23:00:00	23.905	24.05	24.098	24.146	23.954	23.713	23.665
2018-11-30	23.905	24.05	24.098	24.146	23.954	23.665	23.617
2018-11-30 01:00:00	23.905	24.05	24.098	24.146	23.954	23.665	23.641
2018-11-30 02:00:00	23.905	24.05	24.098	24.171	23.978	23.665	23.665
2018-11-30 03:00:00	23.881	24.074	24.122	24.195	24.002	23.689	23.713
2018-11-30 04:00:00	23.905	24.074	24.122	24.195	24.002	23.713	23.713
2018-11-30 05:00:00	23.93	24.074	24.122	24.195	24.002	23.713	23.713
2018-11-30 06:00:00	23.93	24.074	24.146	24.195	24.002	23.737	23.785
2018-11-30 07:00:00	23.954	24.098	24.146	24.219	24.026	23.761	23.809
2018-11-30 08:00:00	23.954	24.098	24.146	24.219	24.026	23.761	23.785
2018-11-30 09:00:00	23.905	24.098	24.146	24.243	24.026	23.761	23.809
2018-11-30 10:00:00	23.93	24.098	24.171	24.243	24.05	23.761	23.809
2018-11-30 11:00:00	23.93	24.098	24.195	24.267	24.05	23.785	23.905
2018-11-30 12:00:00	23.954	24.098	24.219	24.291	24.05	23.809	24.002
2018-11-30 13:00:00	23.954	24.098	24.243	24.339	24.05	23.857	24.05
2018-11-30 14:00:00	23.954	24.098	24.243	24.339	24.05	23.857	24.074
2018-11-30 15:00:00	23.978	24.098	24.243	24.363	24.05	23.881	24.146
2018-11-30 16:00:00	23.978	24.098	24.267	24.388	24.074	23.905	24.171
2018-11-30 17:00:00	23.978	24.098	24.291	24.388	24.074	23.905	24.219
2018-11-30 18:00:00	23.978	24.098	24.291	24.388	24.074	23.905	24.171
2018-11-30 19:00:00	24.002	24.098	24.291	24.412	24.074	23.905	24.195
2018-11-30 20:00:00	23.978	24.122	24.291	24.388	24.098	23.905	24.171
2018-11-30 21:00:00	23.978	24.122	24.291	24.388	24.098	23.905	24.146
2018-11-30 22:00:00	23.978	24.122	24.291	24.412	24.098	23.905	24.122
2018-11-30 23:00:00	24.002	24.122	24.291	24.412	24.098	23.905	24.098
2018-12-01	24.002	24.122	24.291	24.388	24.098	23.905	24.122
2018-12-01 01:00:00	24.026	24.122	24.315	24.412	24.098	23.905	24.122
2018-12-01 02:00:00	24.002	24.122	24.291	24.388	24.098	23.93	24.122
2018-12-01 03:00:00	24.002	24.146	24.291	24.388	24.122	23.93	24.122
2018-12-01 04:00:00	24.026	24.146	24.315	24.388	24.122	23.93	24.122
2018-12-01 05:00:00	24.026	24.146	24.315	24.388	24.122	23.93	24.146
2018-12-01 06:00:00	24.026	24.146	24.315	24.412	24.122	23.954	24.146
2018-12-01 07:00:00	24.026	24.146	24.315	24.412	24.122	23.954	24.171
2018-12-01 08:00:00	24.026	24.146	24.339	24.412	24.146	23.954	24.171
2018-12-01 09:00:00	24.026	24.146	24.339	24.412	24.146	23.954	24.171
2018-12-01 10:00:00	24.026	24.146	24.339	24.436	24.146	23.954	24.195
2018-12-01 11:00:00	24.05	24.146	24.363	24.436	24.146	23.978	24.243
2018-12-01 12:00:00	24.05	24.146	24.388	24.46	24.146	24.002	24.315
2018-12-01 13:00:00	24.074	24.146	24.412	24.484	24.146	24.002	24.412
2018-12-01 14:00:00	24.098	24.146	24.46	24.532	24.146	24.05	24.532
2018-12-01 15:00:00	24.098	24.171	24.436	24.532	24.146	24.05	24.532
2018-12-01 16:00:00	24.098	24.171	24.412	24.557	24.146	24.074	24.532
2018-12-01 17:00:00	24.098	24.171	24.436	24.557	24.171	24.074	24.532
2018-12-01 18:00:00	24.098	24.171	24.436	24.557	24.171	24.074	24.532
2018-12-01 19:00:00	24.098	24.171	24.46	24.557	24.171	24.074	24.508
2018-12-01 20:00:00	24.074	24.171	24.436	24.532	24.171	24.074	24.46
2018-12-01 21:00:00	24.074	24.171	24.436	24.532	24.171	24.074	24.436
2018-12-01 22:00:00	24.098	24.171	24.436	24.532	24.171	24.074	24.412
2018-12-01 23:00:00	24.098	24.195	24.436	24.532	24.171	24.074	24.388
2018-12-02	24.098	24.195	24.436	24.508	24.171	24.074	24.388
2018-12-02 01:00:00	24.098	24.195	24.46	24.508	24.171	24.074	24.388
2018-12-02 02:00:00	24.098	24.195	24.46	24.508	24.171	24.074	24.388
2018-12-02 03:00:00	24.098	24.195	24.46	24.508	24.171	24.074	24.388
2018-12-02 04:00:00	24.098	24.195	24.484	24.508	24.171	24.074	24.412
2018-12-02 05:00:00	24.098	24.195	24.484	24.508	24.195	24.098	24.412
2018-12-02 06:00:00	24.098	24.195	24.484	24.508	24.195	24.098	24.388
2018-12-02 07:00:00	24.098	24.195	24.484	24.508	24.195	24.098	24.412
2018-12-02 08:00:00	24.098	24.195	24.484	24.508	24.195	24.098	24.412
2018-12-02 09:00:00	24.098	24.195	24.484	24.508	24.195	24.098	24.412
2018-12-02 10:00:00	24.122	24.195	24.484	24.508	24.195	24.098	24.412
2018-12-02 11:00:00	24.122	24.195	24.484	24.532	24.195	24.098	24.436
2018-12-02 12:00:00	24.146	24.195	24.508	24.532	24.195	24.122	24.484
2018-12-02 13:00:00	24.146	24.195	24.508	24.557	24.195	24.146	24.532
2018-12-02 14:00:00	24.146	24.195	24.557	24.605	24.219	24.146	24.605
2018-12-02 15:00:00	24.171	24.219	24.557	24.629	24.219	24.171	24.677
2018-12-02 16:00:00	24.195	24.219	24.581	24.677	24.219	24.195	24.798
2018-12-02 17:00:00	24.195	24.219	24.629	24.702	24.243	24.219	24.871
2018-12-02 18:00:00	24.195	24.219	24.629	24.677	24.243	24.219	24.798
2018-12-02 19:00:00	24.171	24.219	24.605	24.677	24.243	24.219	24.726
2018-12-02 20:00:00	24.171	24.219	24.581	24.653	24.219	24.195	24.677
2018-12-02 21:00:00	24.171	24.219	24.581	24.629	24.243	24.195	24.629
2018-12-02 22:00:00	24.171	24.243	24.581	24.629	24.243	24.195	24.605
2018-12-02 23:00:00	24.171	24.243	24.581	24.629	24.243	24.195	24.581
2018-12-03	24.171	24.243	24.581	24.629	24.243	24.195	24.581
2018-12-03 01:00:00	24.171	24.243	24.581	24.629	24.243	24.195	24.581
2018-12-03 02:00:00	24.171	24.243	24.581	24.629	24.243	24.195	24.557
2018-12-03 03:00:00	24.171	24.243	24.581	24.629	24.243	24.195	24.557
2018-12-03 04:00:00	24.171	24.243	24.581	24.629	24.243	24.195	24.532
2018-12-03 05:00:00	24.195	24.243	24.581	24.629	24.243	24.195	24.532
2018-12-03 06:00:00	24.171	24.243	24.581	24.629	24.243	24.195	24.532
2018-12-03 07:00:00	24.171	24.243	24.581	24.629	24.243	24.195	24.532
2018-12-03 08:00:00	24.195	24.243	24.581	24.629	24.243	24.195	24.532
2018-12-03 09:00:00	24.195	24.243	24.581	24.605	24.243	24.195	24.508
2018-12-03 10:00:00	24.195	24.243	24.581	24.605	24.243	24.195	24.508
2018-12-03 11:00:00	24.195	24.243	24.605	24.629	24.243	24.195	24.557
2018-12-03 12:00:00	24.195	24.243	24.605	24.629	24.243	24.219	24.605
2018-12-03 13:00:00	24.219	24.243	24.629	24.653	24.243	24.219	24.629
2018-12-03 14:00:00	24.219	24.243	24.653	24.653	24.267	24.243	24.677
2018-12-03 15:00:00	24.219	24.267	24.677	24.677	24.267	24.267	24.726
2018-12-03 16:00:00	24.219	24.267	24.653	24.677	24.267	24.267	24.702
2018-12-03 17:00:00	24.243	24.267	24.653	24.677	24.267	24.267	24.702
2018-12-03 18:00:00	24.219	24.267	24.677	24.702	24.267	24.267	24.726
2018-12-03 19:00:00	24.219	24.267	24.677	24.677	24.267	24.267	24.677
2018-12-03 20:00:00	24.219	24.267	24.653	24.677	24.267	24.243	24.629
2018-12-03 21:00:00	24.243	24.267	24.653	24.653	24.267	24.243	24.605
2018-12-03 22:00:00	24.243	24.267	24.653	24.629	24.291	24.267	24.581
2018-12-03 23:00:00	24.243	24.291	24.629	24.629	24.291	24.243	24.436
2018-12-04	24.243	24.291	24.629	24.629	24.291	24.243	24.46
2018-12-04 01:00:00	24.195	24.291	24.629	24.605	24.291	24.146	24.267
2018-12-04 02:00:00	24.243	24.291	24.629	24.605	24.291	24.05	24.098
2018-12-04 03:00:00	24.243	24.291	24.629	24.581	24.291	24.146	24.243
2018-12-04 04:00:00	24.243	24.291	24.629	24.557	24.291	24.195	24.363
2018-12-04 05:00:00	24.243	24.291	24.605	24.557	24.291	24.219	24.388
2018-12-04 06:00:00	24.219	24.291	24.605	24.532	24.267	24.195	24.363
2018-12-04 07:00:00	24.219	24.291	24.605	24.508	24.267	24.146	24.243
2018-12-04 08:00:00	24.219	24.291	24.581	24.508	24.267	24.146	24.195
2018-12-04 09:00:00	24.219	24.291	24.581	24.484	24.267	24.05	23.954
2018-12-04 10:00:00	24.195	24.291	24.581	24.484	24.267	24.171	24.219
2018-12-04 11:00:00	24.219	24.291	24.581	24.484	24.267	24.026	24.026
2018-12-04 12:00:00	24.219	24.291	24.605	24.532	24.267	24.146	24.291
2018-12-04 13:00:00	24.243	24.291	24.629	24.557	24.267	24.195	24.388
2018-12-04 14:00:00	24.243	24.291	24.653	24.629	24.291	24.219	24.484
2018-12-04 15:00:00	24.243	24.291	24.653	24.629	24.291	24.219	24.484
2018-12-04 16:00:00	24.243	24.291	24.677	24.653	24.291	24.243	24.581
2018-12-04 17:00:00	24.243	24.291	24.677	24.653	24.291	24.243	24.629
2018-12-04 18:00:00	24.243	24.291	24.677	24.653	24.291	24.243	24.581
2018-12-04 19:00:00	24.243	24.291	24.677	24.653	24.291	24.243	24.532
2018-12-04 20:00:00	24.243	24.291	24.653	24.629	24.291	24.243	24.508
2018-12-04 21:00:00	24.243	24.291	24.653	24.629	24.291	24.243	24.484
2018-12-04 22:00:00	24.195	24.291	24.629	24.605	24.291	24.243	24.46
2018-12-04 23:00:00	24.243	24.291	24.629	24.605	24.291	24.219	24.339
2018-12-05	24.243	24.291	24.629	24.581	24.291	24.243	24.412
2018-12-05 01:00:00	24.243	24.291	24.629	24.581	24.291	24.243	24.412
2018-12-05 02:00:00	24.243	24.291	24.629	24.581	24.291	24.243	24.388
2018-12-05 03:00:00	24.243	24.291	24.629	24.581	24.291	24.219	24.291
2018-12-05 04:00:00	24.243	24.291	24.629	24.581	24.291	24.219	24.291
2018-12-05 05:00:00	24.243	24.291	24.629	24.557	24.291	24.219	24.315
2018-12-05 06:00:00	24.243	24.291	24.629	24.557	24.267	24.195	24.315
2018-12-05 07:00:00	24.243	24.291	24.605	24.532	24.267	24.195	24.291
2018-12-05 08:00:00	24.243	24.291	24.605	24.532	24.267	24.146	24.146
2018-12-05 09:00:00	24.243	24.291	24.605	24.532	24.267	24.122	24.122
2018-12-05 10:00:00	24.243	24.291	24.605	24.532	24.267	24.05	24.05
2018-12-05 11:00:00	24.243	24.291	24.629	24.532	24.267	24.171	24.243
2018-12-05 12:00:00	24.243	24.291	24.629	24.557	24.291	24.195	24.339
2018-12-05 13:00:00	24.243	24.315	24.653	24.581	24.291	24.219	24.388
2018-12-05 14:00:00	24.243	24.291	24.677	24.605	24.291	24.219	24.436
2018-12-05 15:00:00	24.219	24.315	24.629	24.581	24.291	24.243	24.436
2018-12-05 16:00:00	24.219	24.291	24.677	24.581	24.291	24.243	24.436
2018-12-05 17:00:00	24.195	24.291	24.677	24.581	24.267	24.195	24.339
2018-12-05 18:00:00	24.243	24.291	24.677	24.581	24.267	24.195	24.339
2018-12-05 19:00:00	24.171	24.315	24.677	24.581	24.291	24.219	24.388
2018-12-05 20:00:00	24.243	24.315	24.677	24.581	24.291	24.195	24.291
2018-12-05 21:00:00	24.243	24.315	24.653	24.581	24.291	24.171	24.243
2018-12-05 22:00:00	24.195	24.315	24.653	24.557	24.291	24.195	24.243
2018-12-05 23:00:00	24.195	24.315	24.653	24.557	24.291	24.098	24.074
2018-12-06	24.146	24.291	24.653	24.557	24.267	24.098	24.026
2018-12-06 01:00:00	24.219	24.267	24.629	24.557	24.243	24.026	23.978
2018-12-06 02:00:00	24.243	24.315	24.653	24.532	24.291	24.026	23.905
2018-12-06 03:00:00	24.243	24.315	24.629	24.532	24.267	24.026	23.857
2018-12-06 04:00:00	24.195	24.315	24.629	24.508	24.267	24.002	23.809
2018-12-06 05:00:00	24.002	24.315	24.629	24.508	24.267	23.93	23.689
2018-12-06 06:00:00	24.05	24.291	24.629	24.532	24.219	23.785	23.593
2018-12-06 07:00:00	24.122	24.291	24.629	24.508	24.219	23.713	23.569
2018-12-06 08:00:00	24.195	24.291	24.629	24.508	24.267	23.785	23.641
2018-12-06 09:00:00	24.05	24.315	24.629	24.484	24.243	23.809	23.665
2018-12-06 10:00:00	24.195	24.315	24.629	24.484	24.243	23.785	23.617
2018-12-06 11:00:00	24.074	24.291	24.605	24.484	24.243	23.857	23.785
2018-12-06 12:00:00	24.05	24.291	24.629	24.484	24.243	23.833	23.761
2018-12-06 13:00:00	24.074	24.267	24.629	24.508	24.195	23.857	23.857
2018-12-06 14:00:00	24.171	24.291	24.629	24.484	24.243	23.954	23.978
2018-12-06 15:00:00	24.146	24.291	24.653	24.508	24.243	24.002	24.05
2018-12-06 16:00:00	24.171	24.291	24.629	24.508	24.219	24.002	24.098
2018-12-06 17:00:00	24.098	24.291	24.653	24.508	24.243	24.05	24.146
2018-12-06 18:00:00	24.122	24.291	24.629	24.508	24.219	24.026	24.122
2018-12-06 19:00:00	24.195	24.291	24.653	24.532	24.243	24.05	24.122
2018-12-06 20:00:00	24.171	24.291	24.653	24.532	24.243	24.002	24.026
2018-12-06 21:00:00	24.171	24.291	24.653	24.532	24.267	23.954	23.978
2018-12-06 22:00:00	24.219	24.291	24.653	24.508	24.267	23.954	23.93
2018-12-06 23:00:00	24.219	24.315	24.629	24.508	24.267	23.954	23.954
2018-12-07	24.195	24.291	24.629	24.484	24.243	23.881	23.761
2018-12-07 01:00:00	24.195	24.291	24.629	24.46	24.243	23.881	23.809
2018-12-07 02:00:00	24.195	24.291	24.605	24.436	24.243	23.857	23.737
2018-12-07 03:00:00	24.195	24.291	24.581	24.436	24.219	23.905	23.809
2018-12-07 04:00:00	24.171	24.291	24.581	24.412	24.219	23.809	23.617
2018-12-07 05:00:00	24.171	24.291	24.532	24.388	24.195	23.809	23.545
2018-12-07 06:00:00	24.146	24.291	24.532	24.388	24.195	23.785	23.617
2018-12-07 07:00:00	24.146	24.291	24.532	24.363	24.171	23.761	23.569
2018-12-07 08:00:00	24.146	24.291	24.508	24.363	24.171	23.737	23.545
2018-12-07 09:00:00	24.146	24.267	24.484	24.363	24.146	23.641	23.376
2018-12-07 10:00:00	24.146	24.267	24.484	24.339	24.146	23.665	23.448
2018-12-07 11:00:00	24.074	24.267	24.484	24.339	24.146	23.689	23.521
2018-12-07 12:00:00	24.098	24.267	24.532	24.388	24.171	23.809	23.761
2018-12-07 13:00:00	24.146	24.267	24.581	24.412	24.195	23.93	23.954
2018-12-07 14:00:00	24.146	24.267	24.605	24.436	24.195	23.978	24.074
2018-12-07 15:00:00	24.122	24.267	24.605	24.436	24.219	24.002	24.146
2018-12-07 16:00:00	24.146	24.267	24.605	24.436	24.219	24.026	24.146
2018-12-07 17:00:00	24.146	24.267	24.605	24.436	24.219	24.026	24.195
2018-12-07 18:00:00	24.146	24.291	24.629	24.46	24.219	24.05	24.171
2018-12-07 19:00:00	24.171	24.291	24.629	24.46	24.243	24.05	24.171
2018-12-07 20:00:00	24.195	24.291	24.629	24.484	24.243	24.05	24.171
2018-12-07 21:00:00	24.171	24.291	24.629	24.484	24.243	24.05	24.146
2018-12-07 22:00:00	24.195	24.291	24.629	24.484	24.243	24.074	24.171
2018-12-07 23:00:00	24.195	24.291	24.629	24.484	24.243	24.074	24.195
2018-12-08	24.195	24.291	24.629	24.484	24.243	24.098	24.171
2018-12-08 01:00:00	24.195	24.291	24.629	24.508	24.243	24.098	24.195
2018-12-08 02:00:00	24.219	24.291	24.653	24.508	24.267	24.098	24.219
2018-12-08 03:00:00	24.195	24.291	24.629	24.508	24.267	24.098	24.243
2018-12-08 04:00:00	24.195	24.291	24.653	24.508	24.267	24.122	24.243
2018-12-08 05:00:00	24.219	24.291	24.653	24.532	24.267	24.122	24.243
2018-12-08 06:00:00	24.219	24.291	24.653	24.508	24.267	24.122	24.243
2018-12-08 07:00:00	24.219	24.291	24.653	24.532	24.267	24.122	24.219
2018-12-08 08:00:00	24.219	24.291	24.653	24.508	24.243	24.122	24.219
2018-12-08 09:00:00	24.195	24.291	24.653	24.508	24.267	24.122	24.195
2018-12-08 10:00:00	24.195	24.315	24.653	24.532	24.267	24.122	24.195
2018-12-08 11:00:00	24.219	24.315	24.677	24.532	24.291	24.146	24.267
2018-12-08 12:00:00	24.219	24.315	24.677	24.557	24.291	24.146	24.339
2018-12-08 13:00:00	24.219	24.315	24.677	24.557	24.291	24.171	24.339
2018-12-08 14:00:00	24.219	24.315	24.677	24.581	24.291	24.171	24.363
2018-12-08 15:00:00	24.219	24.315	24.702	24.581	24.291	24.171	24.388
2018-12-08 16:00:00	24.219	24.315	24.726	24.629	24.291	24.195	24.412
2018-12-08 17:00:00	24.219	24.315	24.726	24.605	24.291	24.195	24.388
2018-12-08 18:00:00	24.219	24.315	24.726	24.629	24.291	24.195	24.436
2018-12-08 19:00:00	24.219	24.315	24.726	24.629	24.291	24.195	24.412
2018-12-08 20:00:00	24.219	24.315	24.726	24.629	24.291	24.195	24.388
2018-12-08 21:00:00	24.219	24.315	24.726	24.629	24.291	24.195	24.388
2018-12-08 22:00:00	24.219	24.315	24.726	24.605	24.291	24.195	24.315
2018-12-08 23:00:00	24.195	24.315	24.702	24.605	24.291	24.146	24.291
2018-12-09	24.243	24.315	24.702	24.605	24.291	24.122	24.195
2018-12-09 01:00:00	24.195	24.315	24.702	24.581	24.291	24.122	24.146
2018-12-09 02:00:00	24.243	24.315	24.702	24.581	24.291	24.122	24.146
2018-12-09 03:00:00	24.243	24.315	24.677	24.581	24.291	24.171	24.195
2018-12-09 04:00:00	24.243	24.315	24.677	24.557	24.267	24.122	24.122
2018-12-09 05:00:00	24.219	24.315	24.677	24.557	24.267	24.146	24.171
2018-12-09 06:00:00	24.219	24.315	24.677	24.532	24.267	24.122	24.074
2018-12-09 07:00:00	24.195	24.315	24.677	24.532	24.267	24.026	23.857
2018-12-09 08:00:00	24.219	24.315	24.677	24.532	24.267	24.026	24.002
2018-12-09 09:00:00	24.195	24.315	24.653	24.508	24.243	24.05	23.954
2018-12-09 10:00:00	24.146	24.315	24.629	24.484	24.243	24.122	24.05
2018-12-09 11:00:00	24.219	24.315	24.677	24.508	24.243	24.05	24.074
2018-12-09 12:00:00	24.219	24.315	24.677	24.508	24.267	24.146	24.146
2018-12-09 13:00:00	24.243	24.315	24.702	24.557	24.291	24.146	24.243
2018-12-09 14:00:00	24.243	24.315	24.774	24.605	24.291	24.195	24.412
2018-12-09 15:00:00	24.243	24.339	24.726	24.629	24.291	24.195	24.388
2018-12-09 16:00:00	24.267	24.339	24.774	24.653	24.291	24.219	24.46
2018-12-09 17:00:00	24.267	24.339	24.823	24.677	24.315	24.243	24.436
2018-12-09 18:00:00	24.243	24.339	24.798	24.677	24.315	24.243	24.436
2018-12-09 19:00:00	24.267	24.339	24.823	24.677	24.315	24.243	24.412
2018-12-09 20:00:00	24.267	24.339	24.774	24.653	24.315	24.243	24.388
2018-12-09 21:00:00	24.243	24.339	24.75	24.629	24.291	24.243	24.363
2018-12-09 22:00:00	24.243	24.339	24.726	24.629	24.291	24.195	24.195
2018-12-09 23:00:00	24.267	24.339	24.726	24.629	24.291	24.146	24.146
2018-12-10	24.243	24.339	24.726	24.605	24.291	24.146	24.122
2018-12-10 01:00:00	24.219	24.339	24.702	24.581	24.291	24.146	24.074
2018-12-10 02:00:00	24.243	24.339	24.702	24.581	24.291	24.05	23.954
2018-12-10 03:00:00	24.243	24.339	24.677	24.581	24.267	24.026	23.93
2018-12-10 04:00:00	24.243	24.339	24.677	24.532	24.267	24.002	23.857
2018-12-10 05:00:00	24.219	24.339	24.677	24.532	24.243	23.978	23.809
2018-12-10 06:00:00	24.219	24.339	24.677	24.532	24.243	23.905	23.713
2018-12-10 07:00:00	24.195	24.315	24.629	24.484	24.243	23.905	23.689
2018-12-10 08:00:00	24.171	24.315	24.629	24.484	24.243	23.785	23.448
2018-12-10 09:00:00	24.195	24.315	24.605	24.46	24.219	23.689	23.328
2018-12-10 10:00:00	24.098	24.315	24.605	24.436	24.195	23.641	23.4
2018-12-10 11:00:00	23.881	24.315	24.581	24.436	24.195	23.665	23.352
2018-12-10 12:00:00	23.857	24.267	24.557	24.436	24.122	23.497	23.208
2018-12-10 13:00:00	23.954	24.219	24.557	24.436	24.098	23.448	23.28
2018-12-10 14:00:00	23.833	24.243	24.581	24.436	24.122	23.521	23.376
2018-12-10 15:00:00	23.665	24.219	24.557	24.436	24.05	23.448	23.328
2018-12-10 16:00:00	23.617	24.195	24.532	24.412	24.002	23.256	22.992
2018-12-10 17:00:00	23.497	24.171	24.532	24.412	23.954	23.184	22.92
2018-12-10 18:00:00	23.497	24.122	24.532	24.436	23.857	23.112	22.824
2018-12-10 19:00:00	23.857	24.098	24.508	24.412	23.785	23.016	22.729
2018-12-10 20:00:00	24.026	24.171	24.532	24.412	23.905	23.088	22.896
2018-12-10 21:00:00	24.026	24.195	24.46	24.363	24.002	23.448	23.16
2018-12-10 22:00:00	24.026	24.219	24.412	24.315	24.002	23.256	22.992
2018-12-10 23:00:00	24.002	24.219	24.363	24.291	24.002	23.208	22.848
2018-12-11	23.954	24.195	24.315	24.243	23.954	23.328	23.04
2018-12-11 01:00:00	23.93	24.195	24.267	24.195	23.905	23.424	23.112
2018-12-11 02:00:00	23.905	24.171	24.195	24.146	23.833	23.28	22.848
2018-12-11 03:00:00	23.881	24.146	24.146	24.098	23.809	22.968	22.465
2018-12-11 04:00:00	23.857	24.146	24.122	24.05	23.785	22.848	22.226
2018-12-11 05:00:00	23.809	24.122	24.05	24.002	23.737	22.8	22.178
2018-12-11 06:00:00	23.785	24.098	24.002	23.954	23.689	22.944	22.369
2018-12-11 07:00:00	23.737	24.074	23.954	23.905	23.641	22.776	22.13
2018-12-11 08:00:00	23.713	24.05	23.905	23.857	23.593	22.896	22.274
2018-12-11 09:00:00	23.713	24.026	23.881	23.809	23.569	22.681	21.891
2018-12-11 10:00:00	23.521	24.002	23.857	23.809	23.545	22.681	22.011
2018-12-11 11:00:00	23.617	24.002	23.905	23.857	23.641	22.441	21.7
2018-12-11 12:00:00	23.064	24.002	23.905	23.857	23.665	22.417	21.772
2018-12-11 13:00:00	23.16	23.761	23.954	23.905	23.304	22.178	21.772
2018-12-11 14:00:00	23.04	23.761	23.978	23.93	23.328	22.25	21.843
2018-12-11 15:00:00	22.992	23.665	23.905	23.905	23.136	22.178	21.867
2018-12-11 16:00:00	22.896	23.617	23.905	23.905	23.088	22.178	21.867
2018-12-11 17:00:00	23.04	23.497	23.833	23.905	22.896	21.987	21.652
2018-12-11 18:00:00	23.04	23.569	23.93	23.954	23.04	22.082	21.7
2018-12-11 19:00:00	23.521	23.617	23.954	23.954	23.088	22.106	21.748
2018-12-11 20:00:00	23.521	23.761	23.881	23.93	23.448	22.321	21.963
2018-12-11 21:00:00	23.472	23.809	23.761	23.809	23.424	22.345	21.987
2018-12-11 22:00:00	23.448	23.785	23.689	23.737	23.376	22.393	21.891
2018-12-11 23:00:00	23.424	23.761	23.617	23.665	23.304	22.417	21.939
2018-12-12	23.376	23.761	23.569	23.593	23.28	22.226	21.652
2018-12-12 01:00:00	23.352	23.737	23.497	23.545	23.208	22.25	21.652
2018-12-12 02:00:00	23.28	23.689	23.424	23.472	23.136	22.13	21.39
2018-12-12 03:00:00	23.232	23.665	23.328	23.4	23.088	22.106	21.294
2018-12-12 04:00:00	23.208	23.641	23.256	23.328	23.016	22.154	21.342
2018-12-12 05:00:00	23.064	23.593	23.184	23.256	22.968	21.795	20.746
2018-12-12 06:00:00	23.184	23.569	23.136	23.232	22.968	21.008	19.603
2018-12-12 07:00:00	23.136	23.545	23.088	23.184	22.944	20.913	19.603
2018-12-12 08:00:00	23.088	23.521	23.016	23.136	22.872	20.793	19.413
2018-12-12 09:00:00	23.112	23.472	22.944	23.088	22.848	20.555	19.08
2018-12-12 10:00:00	23.088	23.472	22.92	23.04	22.8	20.746	19.508
2018-12-12 11:00:00	23.088	23.424	22.92	23.064	22.776	21.294	20.46
2018-12-12 12:00:00	23.088	23.448	22.992	23.136	22.848	21.509	20.841
2018-12-12 13:00:00	22.896	23.472	23.136	23.256	22.992	21.819	21.27
2018-12-12 14:00:00	23.136	23.4	23.304	23.4	23.04	21.987	21.581
2018-12-12 15:00:00	23.088	23.521	23.376	23.472	23.184	22.202	21.724
2018-12-12 16:00:00	23.088	23.521	23.497	23.545	23.232	22.321	21.891
2018-12-12 17:00:00	23.088	23.521	23.545	23.593	23.232	22.441	22.011
2018-12-12 18:00:00	23.112	23.545	23.569	23.641	23.28	22.465	22.034
2018-12-12 19:00:00	23.328	23.545	23.569	23.665	23.28	22.417	22.082
2018-12-12 20:00:00	23.328	23.593	23.545	23.665	23.304	22.441	22.106
2018-12-12 21:00:00	23.304	23.593	23.472	23.617	23.232	22.369	21.987
2018-12-12 22:00:00	23.28	23.569	23.4	23.545	23.184	22.369	21.987
2018-12-12 23:00:00	23.28	23.545	23.352	23.521	23.136	22.321	21.891
2018-12-13	23.256	23.545	23.328	23.472	23.136	22.274	21.819
2018-12-13 01:00:00	23.232	23.521	23.304	23.448	23.088	22.274	21.748
2018-12-13 02:00:00	23.232	23.521	23.28	23.424	23.064	22.25	21.724
2018-12-13 03:00:00	23.208	23.497	23.256	23.376	23.04	22.202	21.628
2018-12-13 04:00:00	23.208	23.472	23.256	23.376	23.04	22.298	21.819
2018-12-13 05:00:00	23.184	23.472	23.232	23.352	23.04	22.226	21.724
2018-12-13 06:00:00	23.208	23.472	23.232	23.352	23.04	22.274	21.819
2018-12-13 07:00:00	23.232	23.472	23.232	23.376	23.04	22.202	21.7
2018-12-13 08:00:00	23.232	23.472	23.28	23.4	23.088	22.13	21.676
2018-12-13 09:00:00	23.208	23.472	23.28	23.376	23.064	22.25	21.795
2018-12-13 10:00:00	23.232	23.497	23.328	23.424	23.16	22.274	21.987
2018-12-13 11:00:00	23.28	23.521	23.448	23.521	23.28	22.489	22.298
2018-12-13 12:00:00	23.28	23.545	23.521	23.617	23.328	22.657	22.513
2018-12-13 13:00:00	23.328	23.569	23.617	23.689	23.4	22.729	22.657
2018-12-13 14:00:00	23.352	23.593	23.665	23.761	23.424	22.824	22.848
2018-12-13 15:00:00	23.4	23.617	23.713	23.809	23.448	22.92	23.016
2018-12-13 16:00:00	23.4	23.617	23.809	23.881	23.472	22.992	23.232
2018-12-13 17:00:00	23.424	23.641	23.809	23.881	23.497	23.04	23.232
2018-12-13 18:00:00	23.448	23.641	23.857	23.93	23.521	23.04	23.328
2018-12-13 19:00:00	23.424	23.665	23.881	23.954	23.545	23.088	23.328
2018-12-13 20:00:00	23.448	23.665	23.905	23.954	23.569	23.112	23.352
2018-12-13 21:00:00	23.448	23.665	23.905	23.978	23.569	23.136	23.376
2018-12-13 22:00:00	23.448	23.689	23.93	24.002	23.593	23.16	23.424
2018-12-13 23:00:00	23.497	23.689	23.978	24.05	23.593	23.184	23.424
2018-12-14	23.497	23.713	24.002	24.05	23.617	23.208	23.497
2018-12-14 01:00:00	23.497	23.713	24.002	24.074	23.617	23.232	23.472
2018-12-14 02:00:00	23.521	23.737	24.002	24.098	23.641	23.232	23.521
2018-12-14 03:00:00	23.521	23.737	24.002	24.098	23.641	23.256	23.521
2018-12-14 04:00:00	23.545	23.761	24.002	24.098	23.665	23.28	23.497
2018-12-14 05:00:00	23.569	23.761	24.05	24.122	23.665	23.304	23.569
2018-12-14 06:00:00	23.569	23.761	24.026	24.122	23.689	23.328	23.569
2018-12-14 07:00:00	23.593	23.785	24.026	24.122	23.689	23.328	23.545
2018-12-14 08:00:00	23.593	23.785	24.05	24.122	23.713	23.352	23.593
2018-12-14 09:00:00	23.593	23.785	24.05	24.146	23.713	23.352	23.593
2018-12-14 10:00:00	23.617	23.809	24.098	24.146	23.713	23.376	23.617
2018-12-14 11:00:00	23.641	23.809	24.098	24.171	23.713	23.424	23.689
2018-12-14 12:00:00	23.641	23.809	24.122	24.195	23.737	23.448	23.785
2018-12-14 13:00:00	23.665	23.809	24.146	24.219	23.737	23.472	23.809
2018-12-14 14:00:00	23.689	23.809	24.243	24.267	23.761	23.521	23.954
2018-12-14 15:00:00	23.689	23.833	24.243	24.315	23.761	23.545	23.954
2018-12-14 16:00:00	23.713	23.833	24.195	24.291	23.761	23.569	23.905
2018-12-14 17:00:00	23.713	23.857	24.291	24.339	23.785	23.569	23.978
2018-12-14 18:00:00	23.713	23.857	24.243	24.315	23.785	23.593	23.954
2018-12-14 19:00:00	23.689	23.857	24.219	24.315	23.785	23.593	23.905
2018-12-14 20:00:00	23.737	23.857	24.243	24.315	23.809	23.593	23.881
2018-12-14 21:00:00	23.737	23.857	24.195	24.291	23.761	23.593	23.833
2018-12-14 22:00:00	23.737	23.857	24.171	24.267	23.761	23.569	23.737
2018-12-14 23:00:00	23.713	23.857	24.146	24.219	23.737	23.569	23.617
2018-12-15	23.569	23.857	24.146	24.195	23.761	23.521	23.448
2018-12-15 01:00:00	23.713	23.857	24.122	24.171	23.761	23.328	23.088
2018-12-15 02:00:00	23.665	23.857	24.098	24.122	23.713	23.28	22.992
2018-12-15 03:00:00	23.689	23.857	24.098	24.098	23.713	23.16	22.824
2018-12-15 04:00:00	23.665	23.857	24.05	24.074	23.689	23.136	22.824
2018-12-15 05:00:00	23.665	23.857	24.026	24.05	23.665	23.184	22.824
2018-12-15 06:00:00	23.617	23.857	24.002	24.002	23.641	23.112	22.729
2018-12-15 07:00:00	23.617	23.857	23.978	24.002	23.641	22.776	22.274
2018-12-15 08:00:00	23.617	23.833	23.954	23.954	23.593	22.896	22.393
2018-12-15 09:00:00	23.569	23.833	23.905	23.93	23.569	22.872	22.393
2018-12-15 10:00:00	23.569	23.833	23.881	23.905	23.545	22.657	21.987
2018-12-15 11:00:00	23.569	23.809	23.857	23.905	23.545	22.657	22.226
2018-12-15 12:00:00	23.497	23.809	23.857	23.905	23.569	22.776	22.369
2018-12-15 13:00:00	23.521	23.809	23.905	23.93	23.593	22.8	22.489
2018-12-15 14:00:00	23.448	23.809	23.93	23.93	23.617	22.896	22.657
2018-12-15 15:00:00	23.521	23.785	23.978	23.93	23.569	22.92	22.8
2018-12-15 16:00:00	23.545	23.809	24.002	23.93	23.617	23.016	22.896
2018-12-15 17:00:00	23.424	23.809	24.002	23.905	23.641	23.04	22.848
2018-12-15 18:00:00	23.376	23.809	24.002	23.93	23.617	22.968	22.753
2018-12-15 19:00:00	23.472	23.785	24.002	23.93	23.569	22.872	22.657
2018-12-15 20:00:00	23.424	23.809	23.978	23.93	23.641	22.8	22.513
2018-12-15 21:00:00	23.593	23.809	23.954	23.93	23.617	22.609	22.178
2018-12-15 22:00:00	23.545	23.809	23.881	23.905	23.545	22.681	22.345
2018-12-15 23:00:00	23.545	23.809	23.833	23.857	23.521	22.537	22.058
2018-12-16	23.521	23.785	23.785	23.809	23.472	22.585	22.178
2018-12-16 01:00:00	23.472	23.761	23.737	23.761	23.424	22.537	22.082
2018-12-16 02:00:00	23.448	23.737	23.665	23.713	23.352	22.561	22.13
2018-12-16 03:00:00	23.4	23.713	23.641	23.689	23.304	22.657	22.226
2018-12-16 04:00:00	23.376	23.713	23.569	23.617	23.232	22.681	22.154
2018-12-16 05:00:00	23.352	23.665	23.497	23.545	23.184	22.441	21.843
2018-12-16 06:00:00	23.304	23.641	23.472	23.521	23.16	22.369	21.819
2018-12-16 07:00:00	23.28	23.617	23.424	23.497	23.112	22.513	21.987
2018-12-16 08:00:00	23.28	23.593	23.376	23.448	23.088	22.321	21.7
2018-12-16 09:00:00	23.256	23.569	23.352	23.424	23.064	22.202	21.557
2018-12-16 10:00:00	23.256	23.569	23.328	23.4	23.04	22.321	21.795
2018-12-16 11:00:00	23.088	23.545	23.328	23.376	23.04	22.25	21.676
2018-12-16 12:00:00	23.208	23.545	23.4	23.448	23.16	22.226	21.652
2018-12-16 13:00:00	23.112	23.593	23.472	23.521	23.256	22.321	21.891
2018-12-16 14:00:00	23.184	23.545	23.545	23.593	23.232	22.369	22.106
2018-12-16 15:00:00	23.28	23.545	23.593	23.617	23.256	22.513	22.274
2018-12-16 16:00:00	23.184	23.593	23.641	23.593	23.328	22.657	22.369
2018-12-16 17:00:00	23.256	23.569	23.713	23.641	23.328	22.705	22.417
2018-12-16 18:00:00	23.28	23.593	23.713	23.641	23.376	22.705	22.465
2018-12-16 19:00:00	23.376	23.617	23.689	23.665	23.4	22.776	22.441
2018-12-16 20:00:00	23.4	23.641	23.689	23.689	23.376	22.729	22.417
2018-12-16 21:00:00	23.376	23.617	23.617	23.665	23.304	22.729	22.441
2018-12-16 22:00:00	23.328	23.593	23.569	23.617	23.256	22.633	22.321
2018-12-16 23:00:00	23.304	23.569	23.521	23.569	23.208	22.657	22.274
2018-12-17	23.28	23.569	23.472	23.521	23.16	22.417	21.939
2018-12-17 01:00:00	23.232	23.545	23.424	23.497	23.136	22.226	21.604
2018-12-17 02:00:00	23.232	23.521	23.352	23.424	23.04	22.393	21.819
2018-12-17 03:00:00	23.184	23.497	23.328	23.4	23.04	22.274	21.7
2018-12-17 04:00:00	23.184	23.472	23.28	23.352	22.992	22.489	21.891
2018-12-17 05:00:00	23.184	23.472	23.28	23.352	22.992	22.25	21.652
2018-12-17 06:00:00	23.136	23.472	23.256	23.328	22.968	22.226	21.676
2018-12-17 07:00:00	23.136	23.448	23.208	23.28	22.92	22.345	21.748
[truncated: 7,516 more rows]
